# Supplementary material for: 3-(4-Amino­phen­yl)-5-(4-meth­oxy­phen­yl)-4,5-di­hydro-1H-pyrazole-1-carbo­thio­amide
Source: Acta Crystallogr Sect E Struct Rep Online. 2013 Jul 10;69(Pt 8):o1227–8. doi: 10.1107/S1600536813018096 (PMC3793732; doi:10.1107/S1600536813018096)
Supplement: Supplementary file 1 [file e-69-o1227-sup1.cif]

##############################################################################
#                                                                            #
# This CIF contains the data in a paper accepted for publication in          #
# Acta Crystallographica Section E. It conforms to the requirements of       #
# Notes for Authors for Acta Crystallographica Section E, and has been       #
# peer reviewed under the auspices of the IUCr Commission on Journals.       #
#                                                                            #
# Full details of the Crystallographic Information File format               #
# are given in the paper "The Crystallographic Information File (CIF):       #
# a New Standard Archive File for Crystallography" by S. R. Hall, F. H.      #
# Allen and I. D. Brown [Acta Cryst. (1991), A47, 655-685].                  #
#                                                                            #
# The current version of the core CIF dictionary is obtainable from          #
# ftp://ftp.iucr.org/pub/cif_core.dic.                                       #
#                                                                            #
# Software is freely available for graphical display of the structure(s)     #
# in this CIF. For information consult the CIF software page                 #
# http://www.iucr.org/resources/cif/software.                                #
#                                                                            #
# This file may be used for bona fide research purposes within the           #
# scientific community so long as proper attribution is given to the journal # 
# article from which it was obtained.                                        #
#                                                                            #
##############################################################################
data_global
_audit_creation_method     'form.cif (version 2.0)'
_journal_data_validation_number     ?
_journal_date_recd_electronic     2013-06-19
_journal_date_accepted     2013-07-01
_journal_name_full     'Acta Crystallographica, Section E'
_journal_year     2013
_journal_volume     69
_journal_issue      8
_journal_page_first     o1227
_journal_page_last     o1228
_journal_paper_category     QO
_journal_paper_doi     10.1107/S1600536813018096
_journal_coeditor_code     RZ5075
_publ_contact_author_name     'Assoc.Prof. Dr. Suchada Chantrapromma'
_publ_contact_author_address
;
      Department of Chemistry
      Faculty of Science
      Prince of Songkla University
      Hat-Yai, Songkhla 90112
      THAILAND
;
_publ_contact_author_email     'suchada.c@psu.ac.th'
_publ_contact_author_fax     '66 74 212918'
_publ_contact_author_phone     '66 74 288447'
_publ_section_title
;\
3-(4-Aminophenyl)-5-(4-methoxyphenyl)-4,5-dihydro-1<i>H</i>-pyrazole-1-\
carbothioamide
;
_publ_section_title_footnote     .
loop_
    _publ_author_name
    _publ_author_footnote
    _publ_author_address
    'Thitipone Suwunwong' ?
;  Department of Chemistry
   Faculty of Science
   Prince of Songkla University
   Hat-Yai, Songkhla 90112
   Thailand
;
    'Suchada Chantrapromma'
;
      Thomson Reuters ResearcherID: A-5085-2009.
;
;     Department of Chemistry
      Faculty of Science
      Prince of Songkla University
      Hat-Yai, Songkhla 90112
      Thailand
;
    'Chidan Kumar, C. S.' ?
;     X-ray Crystallography Unit
      School of Physics
      Universiti Sains Malaysia
      11800 USM, Penang
      Malaysia
;
    'Hoong-Kun Fun'
;
      Additional correspondence author, e-mail: hkfun@usm.my.
      Thomson Reuters ResearcherID: A-3561-2009.
;
;     X-ray Crystallography Unit
      School of Physics
      Universiti Sains Malaysia
      11800 USM, Penang
      Malaysia
Department of Pharmaceutical Chemistry
College of Pharmacy
King Saud University
PO Box 2457
Riyadh 11451
Saudi Arabia
;
data_I
_audit_creation_method     SHELXL-97
_chemical_name_systematic
;\
3-(4-Aminophenyl)-5-(4-methoxyphenyl)-4,5-dihydro-1<i>H</i>-pyrazole-1-\
carbothioamide
;
_chemical_name_common
;\
3-(4-Aminophenyl)-5-(4-methoxyphenyl)-4,5-dihydro-1<i>H</i>-pyrazole-1-\
carbothioamide
;
_chemical_formula_moiety     'C17 H18 N4 O S'
_chemical_formula_sum     'C17 H18 N4 O S'
_chemical_formula_iupac     'C17 H18 N4 O S'
_chemical_formula_weight     326.42
_chemical_melting_point     ?
_chemical_melting_point_gt     479
_chemical_melting_point_lt     480
_symmetry_cell_setting     monoclinic
_symmetry_space_group_name_H-M     'P 21/c'
_symmetry_space_group_name_Hall     '-P 2ybc'
loop_
    _symmetry_equiv_pos_as_xyz
    'x, y, z'
    '-x, y+1/2, -z+1/2'
    '-x, -y, -z'
    'x, -y-1/2, z-1/2'
_cell_length_a     8.0052(2)
_cell_length_b     17.3439(5)
_cell_length_c     12.4588(3)
_cell_angle_alpha     90.00
_cell_angle_beta     114.7890(10)
_cell_angle_gamma     90.00
_cell_volume     1570.41(7)
_cell_formula_units_Z     4
_cell_measurement_reflns_used     4571
_cell_measurement_theta_min     2.15
_cell_measurement_theta_max     30.00
_cell_measurement_temperature     100(2)
_exptl_crystal_description     Block
_exptl_crystal_colour     Brown
_exptl_crystal_size_max     0.57
_exptl_crystal_size_mid     0.39
_exptl_crystal_size_min     0.29
_exptl_crystal_density_diffrn     1.381
_exptl_crystal_density_meas     ?
_exptl_crystal_density_method     'not measured'
_exptl_crystal_F_000     688
_exptl_absorpt_coefficient_mu     0.216
_exptl_absorpt_correction_type     multi-scan
_exptl_absorpt_process_details     '(SADABS; Bruker, 2009)'
_exptl_absorpt_correction_T_min     0.8860
_exptl_absorpt_correction_T_max     0.9399
_exptl_special_details
;
The crystal was placed in the cold stream of an Oxford Cryosystems Cobra
open-flow nitrogen cryostat (Cosier & Glazer, 1986) operating at 100.0(1) K.
;
_diffrn_ambient_temperature     100
_diffrn_radiation_type     'MoK\a'
_diffrn_radiation_wavelength     0.71073
_diffrn_radiation_source     'sealed tube'
_diffrn_radiation_monochromator     'graphite'
_diffrn_measurement_device_type     'Bruker APEXII CCD area detector'
_diffrn_measurement_method     '\f and \w scans'
_diffrn_detector_area_resol_mean     ?
_diffrn_reflns_number     23819
_diffrn_reflns_av_R_equivalents     0.0336
_diffrn_reflns_av_sigmaI/netI     0.0229
_diffrn_reflns_theta_min     2.15
_diffrn_reflns_theta_max     30.00
_diffrn_reflns_theta_full     30.00
_diffrn_measured_fraction_theta_max     0.998
_diffrn_measured_fraction_theta_full     0.998
_diffrn_reflns_limit_h_min     -11
_diffrn_reflns_limit_h_max     11
_diffrn_reflns_limit_k_min     -24
_diffrn_reflns_limit_k_max     22
_diffrn_reflns_limit_l_min     -17
_diffrn_reflns_limit_l_max     17
_diffrn_standards_number     0
_diffrn_standards_interval_count     ?
_diffrn_standards_interval_time     ?
_diffrn_standards_decay_%     ?
_refine_special_details
;
Refinement of <i>F</i>^2^ against ALL reflections. The weighted <i>R</i>-factor
<i>wR</i> and goodness of fit <i>S</i> are based on <i>F</i>^2^, conventional
<i>R</i>-factors <i>R</i> are based on <i>F</i>, with <i>F</i> set to zero for
negative <i>F</i>^2^. The threshold expression of <i>F</i>^2^ >
\s(<i>F</i>^2^) is used only for calculating <i>R</i>-factors(gt) <i>etc</i>.
and is not relevant to the choice of reflections for refinement.
<i>R</i>-factors based on <i>F</i>^2^ are statistically about twice as large
as those based on <i>F</i>, and <i>R</i>- factors based on ALL data will be
even larger.
;
_reflns_number_total     4571
_reflns_number_gt     4045
_reflns_threshold_expression     'I > 2\s(I)'
_refine_ls_structure_factor_coef     Fsqd
_refine_ls_matrix_type     full
_refine_ls_R_factor_all     0.0418
_refine_ls_R_factor_gt     0.0364
_refine_ls_wR_factor_gt     0.0983
_refine_ls_wR_factor_ref     0.1036
_refine_ls_goodness_of_fit_ref     1.048
_refine_ls_restrained_S_all     1.048
_refine_ls_number_reflns     4571
_refine_ls_number_parameters     225
_refine_ls_number_restraints     0
_refine_ls_hydrogen_treatment     mixed
_refine_ls_weighting_scheme     calc
_refine_ls_weighting_details
         'calc w=1/[\s^2^(Fo^2^)+(0.0561P)^2^+0.5572P] where P=(Fo^2^+2Fc^2^)/3'
_atom_sites_solution_hydrogens     geom
_atom_sites_solution_primary     direct
_atom_sites_solution_secondary     difmap
_refine_ls_shift/su_max     0.002
_refine_ls_shift/su_mean     0.001
_refine_diff_density_max     0.430
_refine_diff_density_min     -0.258
_refine_ls_extinction_method     none
_refine_ls_extinction_coef     ?
loop_
    _atom_type_symbol
    _atom_type_description
    _atom_type_scat_dispersion_real
    _atom_type_scat_dispersion_imag
    _atom_type_scat_source
    'C' 'C' 0.0033 0.0016
                         'International Tables Vol C Tables 4.2.6.8 and 6.1.1.4'
    'H' 'H' 0.0000 0.0000
                         'International Tables Vol C Tables 4.2.6.8 and 6.1.1.4'
    'N' 'N' 0.0061 0.0033
                         'International Tables Vol C Tables 4.2.6.8 and 6.1.1.4'
    'O' 'O' 0.0106 0.0060
                         'International Tables Vol C Tables 4.2.6.8 and 6.1.1.4'
    'S' 'S' 0.1246 0.1234
                         'International Tables Vol C Tables 4.2.6.8 and 6.1.1.4'
_computing_data_collection     'APEX2 (Bruker, 2009)'
_computing_cell_refinement     'SAINT (Bruker, 2009)'
_computing_data_reduction     'SAINT (Bruker, 2009)'
_computing_structure_solution     'SHELXTL (Sheldrick, 2008)'
_computing_structure_refinement     'SHELXTL (Sheldrick, 2008)'
_computing_molecular_graphics     'SHELXTL (Sheldrick, 2008)'
_computing_publication_material
;
SHELXTL (Sheldrick, 2008), PLATON (Spek, 2009) and
publCIF (Westrip, 2010)
;
loop_
    _atom_site_type_symbol
    _atom_site_label
    _atom_site_fract_x
    _atom_site_fract_y
    _atom_site_fract_z
    _atom_site_U_iso_or_equiv
    _atom_site_adp_type
    _atom_site_calc_flag
    _atom_site_refinement_flags
    _atom_site_occupancy
    _atom_site_symmetry_multiplicity
    _atom_site_disorder_assembly
    _atom_site_disorder_group
    S S1 0.96189(4) 0.737361(16) 0.23440(3) 0.02103(9) Uani d . 1 1 . .
    O O1 0.20880(12) 0.50083(5) 0.02032(7) 0.02307(18) Uani d . 1 1 . .
    N N1 0.56007(13) 0.88586(5) 0.17966(8) 0.01819(18) Uani d . 1 1 . .
    N N2 0.65454(13) 0.82048(5) 0.16720(8) 0.01788(18) Uani d . 1 1 . .
    N N3 -0.00793(15) 1.16984(6) -0.00281(10) 0.0223(2) Uani d . 1 1 . .
    N N4 0.88104(15) 0.85193(6) 0.34723(9) 0.0236(2) Uani d . 1 1 . .
    C C1 0.20776(14) 0.99640(6) -0.05879(10) 0.0176(2) Uani d . 1 1 . .
    H H1A 0.2020 0.9666 -0.1242 0.021 Uiso calc R 1 1 . .
    C C2 0.10060(15) 1.06212(6) -0.07863(10) 0.0183(2) Uani d . 1 1 . .
    H H2A 0.0237 1.0772 -0.1573 0.022 Uiso calc R 1 1 . .
    C C3 0.10467(15) 1.10666(6) 0.01667(10) 0.0181(2) Uani d . 1 1 . .
    C C4 0.22393(15) 1.08391(6) 0.13240(10) 0.0191(2) Uani d . 1 1 . .
    H H4A 0.2304 1.1138 0.1979 0.023 Uiso calc R 1 1 . .
    C C5 0.33141(15) 1.01856(6) 0.15128(10) 0.0182(2) Uani d . 1 1 . .
    H H5A 0.4112 1.0042 0.2298 0.022 Uiso calc R 1 1 . .
    C C6 0.32452(14) 0.97303(6) 0.05611(10) 0.0168(2) Uani d . 1 1 . .
    C C7 0.43893(14) 0.90464(6) 0.07541(9) 0.0165(2) Uani d . 1 1 . .
    C C8 0.43688(14) 0.85248(6) -0.02203(9) 0.0169(2) Uani d . 1 1 . .
    H H8A 0.4806 0.8799 -0.0751 0.020 Uiso calc R 1 1 . .
    H H8B 0.3119 0.8319 -0.0693 0.020 Uiso calc R 1 1 . .
    C C9 0.57125(14) 0.78746(6) 0.04662(9) 0.0167(2) Uani d . 1 1 . .
    H H9A 0.6676 0.7810 0.0160 0.020 Uiso calc R 1 1 . .
    C C10 0.47626(14) 0.71095(6) 0.04153(9) 0.0163(2) Uani d . 1 1 . .
    C C11 0.41276(16) 0.68894(7) 0.12532(10) 0.0202(2) Uani d . 1 1 . .
    H H11A 0.4310 0.7222 0.1898 0.024 Uiso calc R 1 1 . .
    C C12 0.32283(16) 0.61881(7) 0.11590(10) 0.0211(2) Uani d . 1 1 . .
    H H12A 0.2805 0.6045 0.1739 0.025 Uiso calc R 1 1 . .
    C C13 0.29479(14) 0.56940(6) 0.02121(10) 0.0180(2) Uani d . 1 1 . .
    C C14 0.35358(16) 0.59149(6) -0.06472(10) 0.0202(2) Uani d . 1 1 . .
    H H14A 0.3321 0.5590 -0.1306 0.024 Uiso calc R 1 1 . .
    C C15 0.44439(16) 0.66176(6) -0.05325(10) 0.0199(2) Uani d . 1 1 . .
    H H15A 0.4855 0.6764 -0.1116 0.024 Uiso calc R 1 1 . .
    C C16 0.82554(15) 0.80698(6) 0.25017(10) 0.0185(2) Uani d . 1 1 . .
    C C17 0.15491(17) 0.45460(7) -0.08438(11) 0.0252(2) Uani d . 1 1 . .
    H H17A 0.0945 0.4075 -0.0751 0.038 Uiso calc R 1 1 . .
    H H17B 0.2641 0.4408 -0.0970 0.038 Uiso calc R 1 1 . .
    H H17C 0.0694 0.4839 -0.1526 0.038 Uiso calc R 1 1 . .
    H H1N3 -0.039(2) 1.1943(10) -0.0690(15) 0.030(4) Uiso d . 1 1 . .
    H H2N3 0.007(3) 1.1952(11) 0.0576(17) 0.038(5) Uiso d . 1 1 . .
    H H1N4 0.992(3) 0.8465(11) 0.3959(17) 0.041(5) Uiso d . 1 1 . .
    H H2N4 0.810(2) 0.8906(10) 0.3477(14) 0.031(4) Uiso d . 1 1 . .
loop_
    _atom_site_aniso_label
    _atom_site_aniso_U_11
    _atom_site_aniso_U_22
    _atom_site_aniso_U_33
    _atom_site_aniso_U_12
    _atom_site_aniso_U_13
    _atom_site_aniso_U_23
    S1 0.01945(14) 0.01830(14) 0.02342(15) 0.00144(9) 0.00711(11) 0.00405(10)
    O1 0.0271(4) 0.0168(4) 0.0234(4) -0.0078(3) 0.0088(3) -0.0032(3)
    N1 0.0184(4) 0.0153(4) 0.0204(4) -0.0008(3) 0.0076(3) -0.0010(3)
    N2 0.0175(4) 0.0147(4) 0.0187(4) -0.0008(3) 0.0049(3) -0.0012(3)
    N3 0.0288(5) 0.0160(4) 0.0255(5) 0.0033(4) 0.0146(4) 0.0015(4)
    N4 0.0210(5) 0.0219(5) 0.0208(5) -0.0010(4) 0.0017(4) -0.0021(4)
    C1 0.0182(5) 0.0154(5) 0.0195(5) -0.0025(4) 0.0083(4) -0.0013(4)
    C2 0.0189(5) 0.0164(5) 0.0197(5) -0.0019(4) 0.0082(4) 0.0008(4)
    C3 0.0185(5) 0.0146(4) 0.0241(5) -0.0023(4) 0.0116(4) 0.0004(4)
    C4 0.0211(5) 0.0180(5) 0.0210(5) -0.0026(4) 0.0115(4) -0.0019(4)
    C5 0.0194(5) 0.0178(5) 0.0183(5) -0.0027(4) 0.0087(4) 0.0002(4)
    C6 0.0172(4) 0.0143(4) 0.0196(5) -0.0024(4) 0.0086(4) -0.0006(4)
    C7 0.0164(4) 0.0149(4) 0.0192(5) -0.0031(3) 0.0086(4) 0.0000(4)
    C8 0.0177(4) 0.0142(4) 0.0181(5) -0.0009(3) 0.0068(4) -0.0001(4)
    C9 0.0163(4) 0.0156(4) 0.0173(5) -0.0016(3) 0.0060(4) -0.0007(4)
    C10 0.0155(4) 0.0139(4) 0.0179(5) 0.0002(3) 0.0053(4) 0.0003(4)
    C11 0.0228(5) 0.0188(5) 0.0190(5) -0.0045(4) 0.0089(4) -0.0039(4)
    C12 0.0228(5) 0.0223(5) 0.0188(5) -0.0054(4) 0.0094(4) -0.0014(4)
    C13 0.0161(4) 0.0143(4) 0.0204(5) -0.0009(3) 0.0044(4) 0.0004(4)
    C14 0.0239(5) 0.0164(5) 0.0205(5) -0.0010(4) 0.0096(4) -0.0039(4)
    C15 0.0236(5) 0.0171(5) 0.0205(5) -0.0012(4) 0.0108(4) -0.0009(4)
    C16 0.0184(5) 0.0156(5) 0.0192(5) -0.0031(4) 0.0057(4) 0.0028(4)
    C17 0.0284(6) 0.0175(5) 0.0245(6) -0.0053(4) 0.0061(5) -0.0047(4)
_geom_special_details
;
All e.s.d.'s (except the e.s.d. in the dihedral angle between two l.s. planes)
are estimated using the full covariance matrix. The cell e.s.d.'s are taken
into account individually in the estimation of e.s.d.'s in distances, angles
and torsion angles; correlations between e.s.d.'s in cell parameters are only
used when they are defined by crystal symmetry. An approximate (isotropic)
treatment of cell e.s.d.'s is used for estimating e.s.d.'s involving l.s.
planes.
;
loop_
    _geom_bond_atom_site_label_1
    _geom_bond_atom_site_label_2
    _geom_bond_site_symmetry_2
    _geom_bond_distance
    _geom_bond_publ_flag
    S1 C16 . 1.6935(12) ?
    O1 C13 . 1.3719(13) ?
    O1 C17 . 1.4349(14) ?
    N1 C7 . 1.2951(14) ?
    N1 N2 . 1.4072(13) ?
    N2 C16 . 1.3456(14) ?
    N2 C9 . 1.4798(14) ?
    N3 C3 . 1.3744(14) ?
    N3 H1N3 . 0.866(18) ?
    N3 H2N3 . 0.836(19) ?
    N4 C16 . 1.3479(15) ?
    N4 H1N4 . 0.85(2) ?
    N4 H2N4 . 0.882(18) ?
    C1 C2 . 1.3851(15) ?
    C1 C6 . 1.4018(15) ?
    C1 H1A . 0.9500 ?
    C2 C3 . 1.4053(15) ?
    C2 H2A . 0.9500 ?
    C3 C4 . 1.4113(16) ?
    C4 C5 . 1.3822(15) ?
    C4 H4A . 0.9500 ?
    C5 C6 . 1.4063(15) ?
    C5 H5A . 0.9500 ?
    C6 C7 . 1.4557(15) ?
    C7 C8 . 1.5086(15) ?
    C8 C9 . 1.5457(15) ?
    C8 H8A . 0.9900 ?
    C8 H8B . 0.9900 ?
    C9 C10 . 1.5173(14) ?
    C9 H9A . 1.0000 ?
    C10 C15 . 1.3910(15) ?
    C10 C11 . 1.3924(15) ?
    C11 C12 . 1.3931(15) ?
    C11 H11A . 0.9500 ?
    C12 C13 . 1.3980(16) ?
    C12 H12A . 0.9500 ?
    C13 C14 . 1.3918(16) ?
    C14 C15 . 1.3953(15) ?
    C14 H14A . 0.9500 ?
    C15 H15A . 0.9500 ?
    C17 H17A . 0.9800 ?
    C17 H17B . 0.9800 ?
    C17 H17C . 0.9800 ?
loop_
    _geom_angle_atom_site_label_1
    _geom_angle_atom_site_label_2
    _geom_angle_atom_site_label_3
    _geom_angle_site_symmetry_1
    _geom_angle_site_symmetry_3
    _geom_angle
    _geom_angle_publ_flag
    C13 O1 C17 . . 116.77(9) ?
    C7 N1 N2 . . 107.65(9) ?
    C16 N2 N1 . . 118.43(9) ?
    C16 N2 C9 . . 126.36(10) ?
    N1 N2 C9 . . 112.93(8) ?
    C3 N3 H1N3 . . 117.7(11) ?
    C3 N3 H2N3 . . 115.2(13) ?
    H1N3 N3 H2N3 . . 118.3(17) ?
    C16 N4 H1N4 . . 115.4(13) ?
    C16 N4 H2N4 . . 118.4(11) ?
    H1N4 N4 H2N4 . . 124.6(16) ?
    C2 C1 C6 . . 121.20(10) ?
    C2 C1 H1A . . 119.4 ?
    C6 C1 H1A . . 119.4 ?
    C1 C2 C3 . . 120.55(10) ?
    C1 C2 H2A . . 119.7 ?
    C3 C2 H2A . . 119.7 ?
    N3 C3 C2 . . 120.53(10) ?
    N3 C3 C4 . . 121.06(10) ?
    C2 C3 C4 . . 118.40(10) ?
    C5 C4 C3 . . 120.62(10) ?
    C5 C4 H4A . . 119.7 ?
    C3 C4 H4A . . 119.7 ?
    C4 C5 C6 . . 121.02(10) ?
    C4 C5 H5A . . 119.5 ?
    C6 C5 H5A . . 119.5 ?
    C1 C6 C5 . . 118.19(10) ?
    C1 C6 C7 . . 120.55(10) ?
    C5 C6 C7 . . 121.24(10) ?
    N1 C7 C6 . . 121.70(10) ?
    N1 C7 C8 . . 114.02(9) ?
    C6 C7 C8 . . 124.19(9) ?
    C7 C8 C9 . . 102.83(8) ?
    C7 C8 H8A . . 111.2 ?
    C9 C8 H8A . . 111.2 ?
    C7 C8 H8B . . 111.2 ?
    C9 C8 H8B . . 111.2 ?
    H8A C8 H8B . . 109.1 ?
    N2 C9 C10 . . 112.67(9) ?
    N2 C9 C8 . . 101.08(8) ?
    C10 C9 C8 . . 113.24(8) ?
    N2 C9 H9A . . 109.8 ?
    C10 C9 H9A . . 109.8 ?
    C8 C9 H9A . . 109.8 ?
    C15 C10 C11 . . 118.26(10) ?
    C15 C10 C9 . . 118.83(10) ?
    C11 C10 C9 . . 122.86(10) ?
    C10 C11 C12 . . 120.97(10) ?
    C10 C11 H11A . . 119.5 ?
    C12 C11 H11A . . 119.5 ?
    C11 C12 C13 . . 120.05(11) ?
    C11 C12 H12A . . 120.0 ?
    C13 C12 H12A . . 120.0 ?
    O1 C13 C14 . . 124.25(10) ?
    O1 C13 C12 . . 116.15(10) ?
    C14 C13 C12 . . 119.60(10) ?
    C13 C14 C15 . . 119.43(10) ?
    C13 C14 H14A . . 120.3 ?
    C15 C14 H14A . . 120.3 ?
    C10 C15 C14 . . 121.67(10) ?
    C10 C15 H15A . . 119.2 ?
    C14 C15 H15A . . 119.2 ?
    N2 C16 N4 . . 115.79(10) ?
    N2 C16 S1 . . 122.17(9) ?
    N4 C16 S1 . . 122.03(9) ?
    O1 C17 H17A . . 109.5 ?
    O1 C17 H17B . . 109.5 ?
    H17A C17 H17B . . 109.5 ?
    O1 C17 H17C . . 109.5 ?
    H17A C17 H17C . . 109.5 ?
    H17B C17 H17C . . 109.5 ?
loop_
    _geom_torsion_atom_site_label_1
    _geom_torsion_atom_site_label_2
    _geom_torsion_atom_site_label_3
    _geom_torsion_atom_site_label_4
    _geom_torsion_site_symmetry_1
    _geom_torsion_site_symmetry_2
    _geom_torsion_site_symmetry_3
    _geom_torsion_site_symmetry_4
    _geom_torsion
    _geom_torsion_publ_flag
    C7 N1 N2 C16 . . . . 155.52(10) ?
    C7 N1 N2 C9 . . . . -8.44(12) ?
    C6 C1 C2 C3 . . . . -0.83(16) ?
    C1 C2 C3 N3 . . . . -176.99(10) ?
    C1 C2 C3 C4 . . . . 1.66(16) ?
    N3 C3 C4 C5 . . . . 177.48(10) ?
    C2 C3 C4 C5 . . . . -1.17(16) ?
    C3 C4 C5 C6 . . . . -0.18(16) ?
    C2 C1 C6 C5 . . . . -0.52(16) ?
    C2 C1 C6 C7 . . . . -178.81(10) ?
    C4 C5 C6 C1 . . . . 1.02(16) ?
    C4 C5 C6 C7 . . . . 179.30(10) ?
    N2 N1 C7 C6 . . . . -176.28(9) ?
    N2 N1 C7 C8 . . . . 0.30(12) ?
    C1 C6 C7 N1 . . . . 173.53(10) ?
    C5 C6 C7 N1 . . . . -4.71(16) ?
    C1 C6 C7 C8 . . . . -2.69(16) ?
    C5 C6 C7 C8 . . . . 179.07(10) ?
    N1 C7 C8 C9 . . . . 7.16(12) ?
    C6 C7 C8 C9 . . . . -176.35(9) ?
    C16 N2 C9 C10 . . . . 88.62(13) ?
    N1 N2 C9 C10 . . . . -108.95(10) ?
    C16 N2 C9 C8 . . . . -150.21(10) ?
    N1 N2 C9 C8 . . . . 12.22(11) ?
    C7 C8 C9 N2 . . . . -10.76(10) ?
    C7 C8 C9 C10 . . . . 110.01(9) ?
    N2 C9 C10 C15 . . . . -159.59(10) ?
    C8 C9 C10 C15 . . . . 86.46(12) ?
    N2 C9 C10 C11 . . . . 23.02(14) ?
    C8 C9 C10 C11 . . . . -90.94(12) ?
    C15 C10 C11 C12 . . . . 1.24(17) ?
    C9 C10 C11 C12 . . . . 178.65(10) ?
    C10 C11 C12 C13 . . . . -0.13(17) ?
    C17 O1 C13 C14 . . . . -8.84(15) ?
    C17 O1 C13 C12 . . . . 171.16(10) ?
    C11 C12 C13 O1 . . . . 178.59(10) ?
    C11 C12 C13 C14 . . . . -1.41(17) ?
    O1 C13 C14 C15 . . . . -178.19(10) ?
    C12 C13 C14 C15 . . . . 1.81(16) ?
    C11 C10 C15 C14 . . . . -0.84(16) ?
    C9 C10 C15 C14 . . . . -178.35(10) ?
    C13 C14 C15 C10 . . . . -0.69(17) ?
    N1 N2 C16 N4 . . . . 9.07(15) ?
    C9 N2 C16 N4 . . . . 170.65(10) ?
    N1 N2 C16 S1 . . . . -171.50(8) ?
    C9 N2 C16 S1 . . . . -9.92(16) ?
loop_
    _geom_hbond_atom_site_label_D
    _geom_hbond_atom_site_label_H
    _geom_hbond_atom_site_label_A
    _geom_hbond_site_symmetry_A
    _geom_hbond_distance_DH
    _geom_hbond_distance_HA
    _geom_hbond_distance_DA
    _geom_hbond_angle_DHA
    _geom_hbond_publ_flag
    N3 H1N3 S1 3_675 0.866(17) 2.664(17) 3.4559(12) 152.5(15) y
    N3 H2N3 S1 2_655 0.84(2) 2.60(2) 3.4142(12) 164.2(18) y
    N4 H2N4 N1 1_555 0.881(17) 2.209(16) 2.6093(15) 107.2(13) y
    N4 H2N4 O1 2_655 0.881(17) 2.567(17) 3.3022(14) 141.5(13) y
    C8 H8A Cg2 3_675 0.99 2.66 3.4159(13) 133 y
    C17 H17B Cg3 3_665 0.98 2.94 3.8351(15) 152 n
_iucr_refine_instructions_details
;
TITL tpya2_0m in P2(1)/c (100K)
CELL  0.71073    8.0052   17.3439   12.4588    90.000   114.789    90.000
ZERR  4           0.0002    0.0005    0.0003     0.000     0.001     0.000
LATT   1
SYMM             - X ,    0.50000 + Y ,    0.50000 - Z
SFAC C H N O S
UNIT 68 72 16 4 4
TEMP -173.000
SIZE 0.29 0.394 0.573
L.S. 10
BOND $H
FMAP 2 1 60
PLAN 20
OMIT -4 60
ACTA
CONF
WGHT    0.056100    0.557200
FVAR       0.64701
S1    5    0.961889    0.737361    0.234400    11.00000    0.01945    0.01830 =
         0.02342    0.00405    0.00711    0.00144
O1    4    0.208802    0.500826    0.020325    11.00000    0.02713    0.01680 =
         0.02343   -0.00320    0.00878   -0.00780
N1    3    0.560073    0.885855    0.179657    11.00000    0.01836    0.01528 =
         0.02039   -0.00097    0.00761   -0.00078
N2    3    0.654544    0.820479    0.167203    11.00000    0.01749    0.01472 =
         0.01869   -0.00117    0.00488   -0.00077
N3    3   -0.007932    1.169845   -0.002808    11.00000    0.02884    0.01595 =
         0.02549    0.00147    0.01459    0.00333
N4    3    0.881041    0.851932    0.347229    11.00000    0.02095    0.02186 =
         0.02082   -0.00206    0.00170   -0.00101
C1    1    0.207760    0.996399   -0.058787    11.00000    0.01820    0.01539 =
         0.01952   -0.00132    0.00831   -0.00250
AFIX  43
H1A   2    0.202025    0.966614   -0.124237    11.00000   -1.20000
AFIX   0
C2    1    0.100602    1.062119   -0.078627    11.00000    0.01885    0.01642 =
         0.01971    0.00079    0.00823   -0.00186
AFIX  43
H2A   2    0.023709    1.077214   -0.157315    11.00000   -1.20000
AFIX   0
C3    1    0.104670    1.106659    0.016668    11.00000    0.01845    0.01456 =
         0.02407    0.00044    0.01161   -0.00235
C4    1    0.223925    1.083910    0.132401    11.00000    0.02112    0.01799 =
         0.02098   -0.00190    0.01150   -0.00256
AFIX  43
H4A   2    0.230387    1.113789    0.197937    11.00000   -1.20000
AFIX   0
C5    1    0.331407    1.018561    0.151283    11.00000    0.01937    0.01775 =
         0.01827    0.00019    0.00874   -0.00266
AFIX  43
H5A   2    0.411166    1.004178    0.229768    11.00000   -1.20000
AFIX   0
C6    1    0.324516    0.973035    0.056108    11.00000    0.01722    0.01429 =
         0.01965   -0.00060    0.00857   -0.00237
C7    1    0.438928    0.904644    0.075414    11.00000    0.01643    0.01486 =
         0.01923   -0.00005    0.00857   -0.00313
C8    1    0.436879    0.852484   -0.022029    11.00000    0.01772    0.01422 =
         0.01812   -0.00012    0.00678   -0.00094
AFIX  23
H8A   2    0.480565    0.879924   -0.075111    11.00000   -1.20000
H8B   2    0.311935    0.831944   -0.069272    11.00000   -1.20000
AFIX   0
C9    1    0.571249    0.787455    0.046618    11.00000    0.01628    0.01561 =
         0.01729   -0.00072    0.00605   -0.00162
AFIX  13
H9A   2    0.667592    0.781009    0.015974    11.00000   -1.20000
AFIX   0
C10   1    0.476258    0.710955    0.041532    11.00000    0.01547    0.01387 =
         0.01787    0.00033    0.00530    0.00020
C11   1    0.412757    0.688939    0.125316    11.00000    0.02281    0.01884 =
         0.01899   -0.00389    0.00894   -0.00448
AFIX  43
H11A  2    0.431025    0.722230    0.189843    11.00000   -1.20000
AFIX   0
C12   1    0.322831    0.618809    0.115902    11.00000    0.02276    0.02233 =
         0.01879   -0.00139    0.00936   -0.00543
AFIX  43
H12A  2    0.280529    0.604549    0.173869    11.00000   -1.20000
AFIX   0
C13   1    0.294789    0.569398    0.021214    11.00000    0.01611    0.01428 =
         0.02040    0.00043    0.00437   -0.00093
C14   1    0.353584    0.591491   -0.064721    11.00000    0.02386    0.01637 =
         0.02049   -0.00391    0.00956   -0.00098
AFIX  43
H14A  2    0.332072    0.559012   -0.130620    11.00000   -1.20000
AFIX   0
C15   1    0.444394    0.661755   -0.053246    11.00000    0.02358    0.01709 =
         0.02051   -0.00095    0.01075   -0.00119
AFIX  43
H15A  2    0.485501    0.676364   -0.111639    11.00000   -1.20000
AFIX   0
C16   1    0.825541    0.806983    0.250170    11.00000    0.01841    0.01560 =
         0.01917    0.00276    0.00567   -0.00312
C17   1    0.154909    0.454596   -0.084381    11.00000    0.02839    0.01753 =
         0.02449   -0.00465    0.00612   -0.00528
AFIX 137
H17A  2    0.094475    0.407538   -0.075109    11.00000   -1.50000
H17B  2    0.264082    0.440825   -0.096971    11.00000   -1.50000
H17C  2    0.069361    0.483851   -0.152577    11.00000   -1.50000
AFIX   0
H1N3  2   -0.038970    1.194344   -0.068958    11.00000    0.02966
H2N3  2    0.006924    1.195195    0.057562    11.00000    0.03773
H1N4  2    0.992336    0.846467    0.395883    11.00000    0.04111
H2N4  2    0.809965    0.890625    0.347737    11.00000    0.03120
HKLF 4 1 -1.0000  0.0000  0.0000  0.0000 -1.0000  0.0000  1.0000  0.0000  1.0000
REM  tpya2_0m in P2(1)/c (100K)
REM R1 =  0.0364 for   4045 Fo > 4sig(Fo)  and  0.0418 for all   4571 data
REM    225 parameters refined using      0 restraints
END
WGHT      0.0561      0.5572
REM Highest difference peak  0.430,  deepest hole -0.258,  1-sigma level  0.056
Q1    1   0.2628  0.9835  0.0004  11.00000  0.05    0.43
Q2    1   0.1703  1.0989  0.0736  11.00000  0.05    0.41
Q3    1   0.4355  0.7006  0.0812  11.00000  0.05    0.38
Q4    1   0.9160  0.7348  0.1631  11.00000  0.05    0.38
Q5    1   0.3262  0.5841 -0.0219  11.00000  0.05    0.36
Q6    1   0.4333  0.8801  0.0255  11.00000  0.05    0.35
Q7    1   0.4678  0.6838 -0.0015  11.00000  0.05    0.35
Q8    1   0.5057  0.8951  0.1233  11.00000  0.05    0.35
Q9    1   0.1104  1.0820 -0.0224  11.00000  0.05    0.35
Q10   1   0.3334  0.9978  0.1025  11.00000  0.05    0.33
Q11   1   0.6152  0.8049  0.1091  11.00000  0.05    0.33
Q12   1   1.0279  0.7350  0.3118  11.00000  0.05    0.32
Q13   1   0.7543  0.8190  0.1837  11.00000  0.05    0.31
Q14   1   0.2939  0.6009  0.0626  11.00000  0.05    0.31
Q15   1   0.7246  0.8039  0.2224  11.00000  0.05    0.30
Q16   1   0.5051  0.8207  0.0108  11.00000  0.05    0.28
Q17   1   1.0668  0.7424  0.2200  11.00000  0.05    0.27
Q18   1   0.5587  0.8987  0.2400  11.00000  0.05    0.27
Q19   1   0.1750  1.0357 -0.0624  11.00000  0.05    0.27
Q20   1   0.8522  0.7462  0.2445  11.00000  0.05    0.26
;
