# Supplementary material for: 3-(4-Amino­phen­yl)-5-(4-meth­oxy­phen­yl)-4,5-di­hydro-1H-pyrazole-1-carbo­thio­amide
Source: Acta Crystallogr Sect E Struct Rep Online. 2013 Jul 10;69(Pt 8):o1227–8. doi: 10.1107/S1600536813018096 (PMC3793732; doi:10.1107/S1600536813018096)
Supplement: Supplementary file 2 [file e-69-o1227-Isup2.hkl]

# 
# h,k,l, Fc-squared, Fo-squared, sigma(Fo-squared) and status flag 
# 
data_I
_shelx_title ' tpya2_0m in P2(1)/c (100K)' 
_shelx_refln_list_code          4 
_shelx_F_calc_maximum      155.17 
_exptl_crystal_F_000       688.00 
_reflns_d_resolution_high  0.7107 
 
loop_ 
 _symmetry_equiv_pos_as_xyz 
 'x, y, z' 
 '-x, y+1/2, -z+1/2' 
 '-x, -y, -z' 
 'x, -y-1/2, z-1/2' 
 
_cell_length_a     8.0052 
_cell_length_b    17.3439 
_cell_length_c    12.4588 
_cell_angle_alpha  90.000 
_cell_angle_beta  114.789 
_cell_angle_gamma  90.000 
 
_shelx_F_squared_multiplier     1.000 
 
loop_ 
 _refln_index_h 
 _refln_index_k 
 _refln_index_l 
 _refln_F_squared_calc 
 _refln_F_squared_meas 
 _refln_F_squared_sigma 
 _refln_observed_status 
   1   0   0      808.77      802.48     25.31 o 
   2   0   0     1986.74     1991.85     39.17 o 
   3   0   0      333.85      279.97      6.25 o 
   4   0   0        0.07        2.95      1.05 o 
   5   0   0      345.93      329.48     13.20 o 
   6   0   0      150.06      152.04      3.97 o 
   7   0   0       73.85       79.72      3.36 o 
   8   0   0      973.02      909.82     19.28 o 
   9   0   0     1065.45     1046.61     23.13 o 
  10   0   0       56.37       76.81      6.67 o 
   1   1   0     2064.57     1976.51     32.65 o 
   2   1   0    11819.88    11441.08    158.58 o 
   3   1   0      585.35      581.44      9.85 o 
   4   1   0      934.68      927.68     10.70 o 
   5   1   0        1.17       -0.40      0.42 o 
   6   1   0      914.25      894.23     10.90 o 
   7   1   0       45.30       39.81      1.78 o 
   8   1   0      141.86      145.34      3.69 o 
   9   1   0      108.53      114.80      3.50 o 
  10   1   0       91.86       86.84      3.98 o 
   0   2   0        0.33       13.45      1.34 o 
   1   2   0       31.37       43.24      1.47 o 
   2   2   0    24078.33    22455.22    294.08 o 
   3   2   0      870.55      766.66      9.91 o 
   4   2   0      459.02      436.51      5.59 o 
   5   2   0      337.28      331.90      4.69 o 
   6   2   0        2.00        2.27      0.66 o 
   7   2   0      263.41      261.46      4.67 o 
   8   2   0        0.47        0.49      1.12 o 
   9   2   0      298.50      318.64      6.30 o 
  10   2   0      197.04      205.21      6.12 o 
   1   3   0      365.20      434.46      6.08 o 
   2   3   0     5494.91     5559.37     74.75 o 
   3   3   0       14.39       15.92      0.75 o 
   4   3   0     1828.47     1843.17     20.50 o 
   5   3   0      162.57      146.96      2.52 o 
   6   3   0      634.95      620.46      8.52 o 
   7   3   0     1540.92     1499.76     19.90 o 
   8   3   0      610.81      617.54     10.43 o 
   9   3   0       23.46       20.11      2.10 o 
  10   3   0       70.23       73.83      3.58 o 
   0   4   0        4.76        2.03      0.66 o 
   1   4   0     4163.25     4846.31     70.20 o 
   2   4   0      504.82      541.34      7.52 o 
   3   4   0      296.86      299.61      4.60 o 
   4   4   0     1063.67     1050.53     14.01 o 
   5   4   0      659.68      618.35      8.42 o 
   6   4   0      398.33      401.70      6.57 o 
   7   4   0      508.98      504.81      8.09 o 
   8   4   0       58.24       60.31      4.21 o 
   9   4   0      368.64      372.45      7.77 o 
  10   4   0        0.27        0.93      1.24 o 
   1   5   0      129.20      156.89      2.43 o 
   2   5   0      354.54      398.75      5.60 o 
   3   5   0     1625.02     1736.63     26.46 o 
   4   5   0        6.02        2.11      0.58 o 
   5   5   0     1682.09     1674.53     23.17 o 
   6   5   0      432.36      389.04      6.46 o 
   7   5   0      342.54      346.54      6.20 o 
   8   5   0      312.08      302.16      7.25 o 
   9   5   0       54.65       46.88      3.12 o 
  10   5   0      133.56      145.34      4.74 o 
   0   6   0      355.09      384.23      7.72 o 
   1   6   0      895.44     1012.93     11.73 o 
   2   6   0      788.36      868.22     14.36 o 
   3   6   0      531.54      567.55      7.71 o 
   4   6   0      100.38       88.21      2.69 o 
   5   6   0      350.75      354.33      6.91 o 
   6   6   0      243.90      240.95      4.67 o 
   7   6   0        0.00       -0.39      0.96 o 
   8   6   0        1.83        0.11      0.94 o 
   9   6   0      194.44      182.13      6.20 o 
   1   7   0       74.67      101.90      3.26 o 
   2   7   0      316.99      338.10      5.19 o 
   3   7   0      835.15      892.49     11.75 o 
   4   7   0        0.64        1.09      0.76 o 
   5   7   0     3151.47     3127.32     45.93 o 
   6   7   0      174.04      157.43      4.49 o 
   7   7   0       39.52       39.78      2.67 o 
   8   7   0      206.71      220.92      6.08 o 
   9   7   0        2.90        3.80      1.49 o 
   0   8   0      288.24      287.89      5.70 o 
   1   8   0      428.01      468.72      5.96 o 
   2   8   0       42.98       41.83      1.53 o 
   3   8   0        3.10        1.29      0.61 o 
   4   8   0      360.25      363.25      6.32 o 
   5   8   0       75.99       76.83      2.93 o 
   6   8   0       15.85       12.25      1.89 o 
   7   8   0      133.01      123.43      4.27 o 
   8   8   0      136.10      142.55      4.82 o 
   9   8   0       62.42       62.66      3.78 o 
   1   9   0       10.36       24.34      0.99 o 
   2   9   0        4.68        1.33      0.46 o 
   3   9   0      957.21      987.56     14.15 o 
   4   9   0      516.50      522.40      8.11 o 
   5   9   0      202.84      198.33      7.71 o 
   6   9   0       21.71       19.03      1.95 o 
   7   9   0       39.10       49.58      3.24 o 
   8   9   0      300.32      281.74      7.22 o 
   9   9   0      195.70      201.88      6.21 o 
   0  10   0     1059.08     1406.59     20.97 o 
   1  10   0     2775.44     3136.82     34.30 o 
   2  10   0     1249.63     1338.76     17.15 o 
   3  10   0      564.23      640.79     10.66 o 
   4  10   0        7.37        5.13      1.07 o 
   5  10   0      283.03      266.18      7.03 o 
   6  10   0        1.84        1.19      1.12 o 
   7  10   0      292.16      273.27      6.91 o 
   8  10   0       54.97       49.17      3.29 o 
   9  10   0      118.82      118.64      4.82 o 
   1  11   0        2.07        2.35      0.49 o 
   2  11   0      544.90      570.59      8.15 o 
   3  11   0        2.53        2.30      1.12 o 
   4  11   0      794.34      751.21     13.43 o 
   5  11   0        2.61       -0.08      1.20 o 
   6  11   0      427.16      387.33      8.45 o 
   7  11   0       16.81       14.26      1.99 o 
   8  11   0       11.57        9.93      2.25 o 
   9  11   0      131.81      125.34      5.00 o 
   0  12   0     1565.31     1772.03     28.12 o 
   1  12   0      939.68     1001.43     11.98 o 
   2  12   0        4.58        9.26      1.15 o 
   3  12   0      497.62      541.14     10.01 o 
   4  12   0      511.50      498.16     10.75 o 
   5  12   0      638.16      575.32     12.49 o 
   6  12   0        1.59       -0.39      1.18 o 
   7  12   0      167.17      181.97      6.26 o 
   8  12   0        1.38        0.62      1.45 o 
   1  13   0        1.75        1.98      0.59 o 
   2  13   0        0.52        1.10      0.88 o 
   3  13   0       93.65       76.95      3.46 o 
   4  13   0      524.32      433.97      9.00 o 
   5  13   0       32.18       29.76      2.37 o 
   6  13   0      100.88      103.03      4.04 o 
   7  13   0      108.24       96.00      4.13 o 
   8  13   0        1.14        1.20      1.35 o 
   0  14   0       46.89       50.88      2.36 o 
   1  14   0       89.04       84.69      3.70 o 
   2  14   0      355.92      355.96      6.94 o 
   3  14   0     1051.45      893.91     17.85 o 
   4  14   0      101.73       82.56      4.15 o 
   5  14   0        2.21        1.70      1.00 o 
   6  14   0      241.59      259.11      6.81 o 
   7  14   0       12.64       13.82      2.05 o 
   8  14   0        0.08       -0.31      1.40 o 
   1  15   0      132.06      141.95      3.66 o 
   2  15   0        1.00        0.55      0.99 o 
   3  15   0      290.26      239.85      6.70 o 
   4  15   0       45.75       40.59      2.77 o 
   5  15   0       43.31       33.83      2.27 o 
   6  15   0        2.91        3.93      1.46 o 
   7  15   0      283.44      293.65      7.79 o 
   8  15   0        0.53       -0.59      1.42 o 
   0  16   0       38.13       41.77      3.56 o 
   1  16   0      528.69      497.42      8.53 o 
   2  16   0      331.64      319.15      8.00 o 
   3  16   0       11.36       13.26      1.94 o 
   4  16   0       25.29       33.81      2.64 o 
   5  16   0       75.86       72.33      3.75 o 
   6  16   0       10.17        8.33      1.75 o 
   7  16   0       63.48       59.63      3.76 o 
   1  17   0        1.92        2.62      1.07 o 
   2  17   0       20.53       19.65      2.21 o 
   3  17   0        2.58        3.71      1.44 o 
   4  17   0        1.43        1.59      1.51 o 
   5  17   0       20.69       22.79      2.50 o 
   6  17   0       64.29       59.75      3.76 o 
   7  17   0      153.59      154.37      5.58 o 
   0  18   0      117.62      109.18      5.52 o 
   1  18   0       16.07       18.01      1.94 o 
   2  18   0       74.05       82.20      3.89 o 
   3  18   0      131.24      130.56      5.05 o 
   4  18   0       40.25       43.73      3.49 o 
   5  18   0        0.22        0.86      1.34 o 
   6  18   0       30.87       27.85      2.74 o 
   1  19   0       10.25       11.23      1.81 o 
   2  19   0      522.00      494.68     13.51 o 
   3  19   0      407.19      402.52     10.09 o 
   4  19   0        8.03        8.11      1.69 o 
   5  19   0       42.69       38.06      3.07 o 
   6  19   0        0.88        2.10      1.56 o 
   0  20   0       97.13       92.28      5.27 o 
   1  20   0       25.58       18.83      2.80 o 
   2  20   0       12.68       14.23      2.92 o 
   3  20   0     1056.43     1020.06     20.37 o 
   4  20   0       36.10       28.47      2.63 o 
   5  20   0      119.47      108.76      4.62 o 
   1  21   0        0.08        1.47      1.83 o 
   2  21   0       39.19       39.93      4.00 o 
   3  21   0       96.16       95.22      5.70 o 
   4  21   0       45.12       47.20      3.40 o 
   5  21   0       36.33       28.71      2.89 o 
   0  22   0        0.48        3.86      2.40 o 
   1  22   0       76.96       80.13      5.28 o 
   2  22   0       82.89       86.54      5.46 o 
   3  22   0       32.19       31.10      3.83 o 
   4  22   0        0.85        0.88      2.28 o 
   1  23   0       48.91       57.86      4.87 o 
   2  23   0       29.54       27.73      3.60 o 
   3  23   0        4.03        4.12      2.32 o 
   0  24   0       17.60       22.33      5.52 o 
   1  24   0       14.28       10.52      2.67 o 
 -10   1   1       11.37       10.27      1.65 o 
  -9   1   1      610.50      610.52      9.11 o 
  -8   1   1       19.79       19.23      1.44 o 
  -7   1   1        8.68        8.80      0.90 o 
  -6   1   1       14.99       16.47      1.05 o 
  -5   1   1        1.03        1.44      0.45 o 
  -4   1   1      157.31      154.28      2.94 o 
  -3   1   1       22.15       33.86      1.44 o 
  -2   1   1      825.84      800.20     11.59 o 
  -1   1   1        0.01       -0.54      0.27 o 
   0   1   1     1015.27      987.96     23.76 o 
   1   1   1       69.89       72.28      1.37 o 
   2   1   1     2333.25     2239.54     26.12 o 
   3   1   1      412.05      411.88      5.55 o 
   4   1   1      126.82      141.98      2.21 o 
   5   1   1        6.23        3.30      0.63 o 
   6   1   1      307.07      311.62      5.08 o 
   7   1   1       26.06       27.30      1.76 o 
   8   1   1       21.50       19.82      1.66 o 
   9   1   1      168.31      164.50      4.66 o 
 -10   2   1       35.31       38.84      2.67 o 
  -9   2   1       13.59       10.60      1.81 o 
  -8   2   1      244.17      238.05      4.32 o 
  -7   2   1        9.57        9.40      0.97 o 
  -6   2   1       10.12       14.32      1.03 o 
  -5   2   1       32.20       37.36      1.29 o 
  -4   2   1       66.77       71.75      1.69 o 
  -3   2   1      103.70      100.56      2.27 o 
  -2   2   1      198.72      190.94      4.35 o 
  -1   2   1     2297.83     2322.33     35.65 o 
   0   2   1     1535.02     1640.76     26.10 o 
   1   2   1     5249.17     5573.23     69.07 o 
   2   2   1     3881.69     4021.82     52.73 o 
   3   2   1      482.55      480.00      6.33 o 
   4   2   1     1428.37     1492.25     16.21 o 
   5   2   1        0.14        0.87      0.47 o 
   6   2   1       18.61       16.79      1.29 o 
   7   2   1       55.71       64.36      2.60 o 
   8   2   1      128.96      127.08      3.53 o 
   9   2   1      120.95      122.79      3.99 o 
 -10   3   1       36.10       33.44      2.49 o 
  -9   3   1        9.23        7.20      1.45 o 
  -8   3   1       31.31       32.39      1.81 o 
  -7   3   1       31.80       32.31      1.64 o 
  -6   3   1      123.62      120.91      2.64 o 
  -5   3   1     2953.21     3002.15     36.72 o 
  -4   3   1      321.03      306.03      4.66 o 
  -3   3   1      461.91      522.41      8.34 o 
  -2   3   1     2698.64     2794.67     42.42 o 
  -1   3   1     1201.95     1202.33     15.91 o 
   0   3   1      150.54      127.44      2.06 o 
   1   3   1    10838.77    11051.97    128.44 o 
   2   3   1      472.63      500.12      6.91 o 
   3   3   1      583.62      584.76      7.57 o 
   4   3   1      115.72      119.97      2.42 o 
   5   3   1        3.52        4.55      0.75 o 
   6   3   1      285.31      279.53      5.11 o 
   7   3   1      219.20      204.44      4.40 o 
   8   3   1        9.34        8.31      1.36 o 
   9   3   1        6.87        4.01      1.35 o 
 -10   4   1        2.20        2.83      1.41 o 
  -9   4   1       23.69       22.33      2.18 o 
  -8   4   1       23.85       23.81      2.41 o 
  -7   4   1       58.78       57.62      3.09 o 
  -6   4   1      117.35      125.41      2.74 o 
  -5   4   1       19.29       28.05      1.34 o 
  -4   4   1     2882.48     2981.40     37.68 o 
  -3   4   1        1.90        3.74      0.43 o 
  -2   4   1     8999.74     9799.57    172.13 o 
  -1   4   1        2.79        0.94      0.51 o 
   0   4   1      833.48      897.38     10.67 o 
   1   4   1      336.98      408.73      5.82 o 
   2   4   1      180.35      170.20      2.55 o 
   3   4   1     1128.50     1133.81     14.83 o 
   4   4   1      727.21      747.59      9.74 o 
   5   4   1       49.01       59.30      1.96 o 
   6   4   1      319.47      296.06      5.38 o 
   7   4   1      203.03      191.24      4.27 o 
   8   4   1        3.02        4.49      1.38 o 
   9   4   1        1.54        2.09      1.28 o 
 -10   5   1       17.83       17.64      2.01 o 
  -9   5   1       14.49       12.68      1.66 o 
  -8   5   1       11.65       13.45      1.80 o 
  -7   5   1      102.39      102.94      3.24 o 
  -6   5   1      486.87      497.99      7.67 o 
  -5   5   1       70.45       66.45      2.30 o 
  -4   5   1      554.61      592.09     10.10 o 
  -3   5   1     9361.69    10471.93    165.79 o 
  -2   5   1     1661.56     1959.80     31.05 o 
  -1   5   1      392.29      447.60      6.16 o 
   0   5   1       15.65       23.72      0.99 o 
   1   5   1      677.45      755.38      9.08 o 
   2   5   1     1078.26     1250.20     15.48 o 
   3   5   1     3147.34     3497.47     44.48 o 
   4   5   1     1644.96     1619.25     22.83 o 
   5   5   1      235.17      256.74      5.06 o 
   6   5   1      983.62      989.23     13.79 o 
   7   5   1       93.72       97.09      2.95 o 
   8   5   1       85.90       76.63      3.19 o 
   9   5   1       12.68       11.33      1.88 o 
 -10   6   1       23.13       18.30      2.46 o 
  -9   6   1        1.39        1.98      1.35 o 
  -8   6   1        1.28        2.72      1.14 o 
  -7   6   1      104.79      102.88      3.30 o 
  -6   6   1        1.88        2.83      0.99 o 
  -5   6   1      123.23      141.96      3.21 o 
  -4   6   1      772.46      869.19     18.54 o 
  -3   6   1      823.81      985.94     13.83 o 
  -2   6   1     4267.17     4863.02     78.34 o 
  -1   6   1       48.71       55.97      1.46 o 
   0   6   1     1209.91     1371.45     17.07 o 
   1   6   1        7.15        3.53      0.44 o 
   2   6   1      203.70      236.54      3.70 o 
   3   6   1      401.09      445.43      5.88 o 
   4   6   1      128.36      129.59      3.19 o 
   5   6   1      594.68      573.44      9.00 o 
   6   6   1      298.88      296.23      5.47 o 
   7   6   1       11.57       10.23      1.43 o 
   8   6   1        0.09       -0.33      0.98 o 
   9   6   1       10.62        8.11      1.90 o 
 -10   7   1       82.91       89.33      4.72 o 
  -9   7   1      311.37      317.52      7.87 o 
  -8   7   1       24.39       25.91      2.31 o 
  -7   7   1       12.73       12.67      1.69 o 
  -6   7   1       39.87       33.68      2.88 o 
  -5   7   1      475.13      494.39      8.84 o 
  -4   7   1        1.26        4.49      0.78 o 
  -3   7   1      400.69      480.66      6.92 o 
  -2   7   1      451.08      528.44      7.38 o 
  -1   7   1     2009.93     2392.61     28.15 o 
   0   7   1       43.98       56.83      1.58 o 
   1   7   1      167.80      230.35      3.25 o 
   2   7   1      633.63      726.44     12.00 o 
   3   7   1      617.52      635.87      8.09 o 
   4   7   1      299.64      330.11      5.43 o 
   5   7   1       46.77       40.37      2.07 o 
   6   7   1      923.81      924.11     15.85 o 
   7   7   1       26.27       28.79      2.35 o 
   8   7   1        3.20        4.42      1.52 o 
   9   7   1        1.48       -0.15      1.41 o 
  -9   8   1       10.40        8.88      2.06 o 
  -8   8   1      134.31      123.25      4.47 o 
  -7   8   1       53.39       51.78      3.06 o 
  -6   8   1       54.29       59.05      3.34 o 
  -5   8   1        0.44        2.27      1.18 o 
  -4   8   1       96.06       91.36      2.16 o 
  -3   8   1        5.27        1.99      0.54 o 
  -2   8   1      153.49      163.28      2.84 o 
  -1   8   1      223.24      333.16      4.28 o 
   0   8   1      613.20      669.55      7.76 o 
   1   8   1     6432.94     7509.34     83.59 o 
   2   8   1      112.13       97.10      2.14 o 
   3   8   1      564.68      586.46      8.15 o 
   4   8   1      152.35      162.30      3.05 o 
   5   8   1       62.83       64.43      2.68 o 
   6   8   1       52.41       47.71      3.58 o 
   7   8   1       61.87       63.68      3.35 o 
   8   8   1        0.63       -2.01      1.12 o 
   9   8   1        0.92        1.86      1.72 o 
  -9   9   1       98.17      103.37      4.42 o 
  -8   9   1       38.17       39.95      2.91 o 
  -7   9   1      454.03      462.94      9.60 o 
  -6   9   1        0.15        1.12      1.19 o 
  -5   9   1        7.48        6.58      1.34 o 
  -4   9   1      383.33      385.71      5.83 o 
  -3   9   1       33.17       40.14      1.47 o 
  -2   9   1      205.64      239.31      4.14 o 
  -1   9   1      291.95      338.73      4.56 o 
   0   9   1       30.20       41.51      1.20 o 
   1   9   1      834.80      972.67     12.01 o 
   2   9   1      217.97      217.30      4.14 o 
   3   9   1     1336.40     1408.24     17.86 o 
   4   9   1     2032.08     1985.16     24.46 o 
   5   9   1       32.55       29.92      2.19 o 
   6   9   1      990.10     1007.98     17.29 o 
   7   9   1      156.23      147.27      5.46 o 
   8   9   1      235.32      230.85      6.47 o 
   9   9   1       38.67       36.21      3.04 o 
  -9  10   1       19.67       22.24      2.95 o 
  -8  10   1       26.64       25.20      2.44 o 
  -7  10   1      163.53      155.89      5.59 o 
  -6  10   1      473.80      420.41     11.37 o 
  -5  10   1       66.56       58.19      3.19 o 
  -4  10   1       72.50       82.63      2.33 o 
  -3  10   1      447.38      433.20      6.40 o 
  -2  10   1      125.66      103.71      2.18 o 
  -1  10   1     1965.36     2254.00     25.00 o 
   0  10   1     1729.84     1923.06     20.80 o 
   1  10   1        5.83        4.43      0.83 o 
   2  10   1      175.06      193.96      3.56 o 
   3  10   1     1118.74     1165.25     15.16 o 
   4  10   1       71.42       72.71      2.60 o 
   5  10   1        1.44        1.51      1.91 o 
   6  10   1      200.32      210.87      6.92 o 
   7  10   1       50.66       53.50      3.33 o 
   8  10   1        6.38        2.97      1.74 o 
   9  10   1        5.30        5.60      1.73 o 
  -9  11   1       11.49       12.86      2.08 o 
  -8  11   1       87.98       79.75      4.60 o 
  -7  11   1      291.48      305.99      7.75 o 
  -6  11   1      131.61      118.82      4.66 o 
  -5  11   1       89.16      104.28      4.10 o 
  -4  11   1       29.24       29.73      2.33 o 
  -3  11   1       67.46       74.02      2.59 o 
  -2  11   1       16.40       11.97      0.82 o 
  -1  11   1      174.46      188.06      3.11 o 
   0  11   1      150.01      158.31      2.71 o 
   1  11   1     1106.17     1246.58     14.51 o 
   2  11   1      206.52      212.17      3.40 o 
   3  11   1       30.33       19.40      1.62 o 
   4  11   1      328.35      310.39      6.21 o 
   5  11   1        1.90        2.57      1.20 o 
   6  11   1      983.04      975.82     17.08 o 
   7  11   1      332.28      312.19      7.66 o 
   8  11   1      340.31      365.91     10.04 o 
  -9  12   1       17.72       15.17      2.21 o 
  -8  12   1      144.76      154.06      5.30 o 
  -7  12   1       16.58       10.89      2.82 o 
  -6  12   1      226.79      219.73      6.69 o 
  -5  12   1       40.09       34.81      2.80 o 
  -4  12   1      167.87      162.14      4.96 o 
  -3  12   1      760.45      816.07     13.94 o 
  -2  12   1      315.36      311.85      5.81 o 
  -1  12   1      260.09      268.69      4.10 o 
   0  12   1      579.03      632.77      8.37 o 
   1  12   1        8.27        3.72      0.70 o 
   2  12   1      304.86      318.76      7.30 o 
   3  12   1       11.58       14.76      1.53 o 
   4  12   1      366.63      392.74      8.99 o 
   5  12   1      459.16      448.17      9.26 o 
   6  12   1       14.72       19.41      2.12 o 
   7  12   1        1.35        2.56      1.37 o 
   8  12   1       83.82       85.41      5.26 o 
  -8  13   1      100.57       98.01      4.44 o 
  -7  13   1      504.15      535.62     11.17 o 
  -6  13   1      278.20      281.10      7.92 o 
  -5  13   1     1008.20     1010.68     20.39 o 
  -4  13   1       25.94       22.22      2.00 o 
  -3  13   1      168.21      155.20      4.01 o 
  -2  13   1       66.28       75.51      2.52 o 
  -1  13   1      188.06      206.94      3.43 o 
   0  13   1      116.62      130.25      2.57 o 
   1  13   1      355.37      388.79      5.75 o 
   2  13   1      123.18      129.43      4.04 o 
   3  13   1      446.09      446.42      9.64 o 
   4  13   1       20.65       23.15      1.91 o 
   5  13   1       39.86       40.18      2.99 o 
   6  13   1      342.03      341.70      8.09 o 
   7  13   1      288.07      306.60      7.85 o 
   8  13   1       90.46       89.10      4.94 o 
  -8  14   1       15.77       11.06      2.01 o 
  -7  14   1       32.27       35.09      2.90 o 
  -6  14   1       16.22       14.40      2.22 o 
  -5  14   1      412.10      439.00     12.02 o 
  -4  14   1      341.01      333.17      7.52 o 
  -3  14   1      420.37      450.27      9.19 o 
  -2  14   1       72.38       66.04      2.51 o 
  -1  14   1      959.64     1008.91     13.83 o 
   0  14   1      642.94      676.63      8.62 o 
   1  14   1      544.06      548.06      8.96 o 
   2  14   1      205.37      209.08      6.58 o 
   3  14   1        4.36        1.61      1.20 o 
   4  14   1       77.03       75.22      2.92 o 
   5  14   1        2.32        1.98      1.13 o 
   6  14   1      107.82      104.11      4.21 o 
   7  14   1       44.29       47.82      3.39 o 
   8  14   1       60.23       67.01      4.15 o 
  -8  15   1       73.80       74.46      4.30 o 
  -7  15   1      424.17      414.10      9.60 o 
  -6  15   1      337.65      343.84      9.32 o 
  -5  15   1       89.87      103.08      4.19 o 
  -4  15   1      292.06      274.20      6.74 o 
  -3  15   1      740.47      700.26     13.10 o 
  -2  15   1       62.47       60.41      2.61 o 
  -1  15   1      359.83      356.43      6.62 o 
   0  15   1      310.57      319.45      4.88 o 
   1  15   1      429.33      450.43      7.81 o 
   2  15   1      367.21      373.36      8.80 o 
   3  15   1       71.83       86.56      3.34 o 
   4  15   1        0.12        0.30      0.98 o 
   5  15   1      306.11      315.15      7.60 o 
   6  15   1       17.25       16.47      2.15 o 
   7  15   1      103.25      101.55      4.40 o 
  -7  16   1      106.00       95.68      4.54 o 
  -6  16   1      101.26      103.69      4.31 o 
  -5  16   1       13.34        9.06      1.90 o 
  -4  16   1       11.71        8.64      1.60 o 
  -3  16   1        0.61        0.90      1.17 o 
  -2  16   1      264.98      238.95      5.49 o 
  -1  16   1     1325.71     1350.23     19.51 o 
   0  16   1      179.06      172.97      4.70 o 
   1  16   1     1099.38     1111.66     16.41 o 
   2  16   1      202.51      206.81      6.10 o 
   3  16   1      242.81      230.52      5.88 o 
   4  16   1       22.41       18.53      2.18 o 
   5  16   1        3.26        4.88      1.55 o 
   6  16   1        1.06       -0.16      1.29 o 
   7  16   1       14.14        9.85      2.01 o 
  -7  17   1        9.52        6.55      1.85 o 
  -6  17   1      208.99      212.72      6.30 o 
  -5  17   1       47.60       41.03      3.43 o 
  -4  17   1       23.75       25.16      2.70 o 
  -3  17   1      100.53      119.12      4.26 o 
  -2  17   1     1294.26     1246.08     18.33 o 
  -1  17   1       10.28       12.44      1.43 o 
   0  17   1       27.62       25.65      2.60 o 
   1  17   1      597.68      594.97     10.80 o 
   2  17   1      139.43      122.42      4.63 o 
   3  17   1      206.19      211.93      5.69 o 
   4  17   1      263.93      252.88      6.57 o 
   5  17   1      429.69      422.33      9.48 o 
   6  17   1       16.69       15.91      4.59 o 
   7  17   1      161.82      162.99      5.89 o 
  -7  18   1        1.37        1.72      1.66 o 
  -6  18   1       57.33       64.82      3.92 o 
  -5  18   1      109.15      118.63      5.14 o 
  -4  18   1       14.71       14.50      2.48 o 
  -3  18   1      210.20      205.74      6.49 o 
  -2  18   1      316.27      328.27      7.22 o 
  -1  18   1        9.07       12.62      1.71 o 
   0  18   1      521.34      504.44      9.89 o 
   1  18   1      671.31      622.65     15.60 o 
   2  18   1      178.24      185.32      5.15 o 
   3  18   1      288.46      293.39      8.08 o 
   4  18   1      125.29      124.02      4.48 o 
   5  18   1        5.03        6.99      1.71 o 
   6  18   1       92.93      100.80      4.46 o 
  -6  19   1      633.18      725.03     15.80 o 
  -5  19   1      210.18      198.10      6.91 o 
  -4  19   1      327.25      350.25      9.40 o 
  -3  19   1       40.11       48.37      3.53 o 
  -2  19   1        0.40        2.30      1.48 o 
  -1  19   1        0.55        2.21      1.27 o 
   0  19   1        5.78        5.16      1.37 o 
   1  19   1      129.39      118.74      5.66 o 
   2  19   1      365.90      359.46     10.98 o 
   3  19   1       70.65       77.26      4.50 o 
   4  19   1       47.46       43.36      3.06 o 
   5  19   1      337.48      357.95      9.52 o 
   6  19   1       20.07       15.47      3.36 o 
  -6  20   1      978.84     1042.54     19.18 o 
  -5  20   1      272.19      272.54      7.40 o 
  -4  20   1       57.16       61.78      4.26 o 
  -3  20   1      463.50      451.13     11.02 o 
  -2  20   1      426.42      431.05     12.35 o 
  -1  20   1      553.15      549.82     11.64 o 
   0  20   1      242.96      247.08      6.36 o 
   1  20   1       15.49       16.35      2.76 o 
   2  20   1      499.01      513.25     14.20 o 
   3  20   1      183.30      199.41      6.68 o 
   4  20   1      180.83      179.06      5.66 o 
   5  20   1        2.61        1.01      1.44 o 
  -5  21   1       62.12       63.93      4.00 o 
  -4  21   1      344.44      358.20      9.84 o 
  -3  21   1       15.63       12.91      2.97 o 
  -2  21   1        9.88       11.05      2.50 o 
  -1  21   1      172.65      162.58      5.94 o 
   0  21   1       69.65       61.85      4.75 o 
   1  21   1      143.36      140.39      6.51 o 
   2  21   1        0.12       -1.19      1.79 o 
   3  21   1      384.01      361.48     11.63 o 
   4  21   1        2.15        4.63      1.70 o 
  -4  22   1       45.80       53.93      4.97 o 
  -3  22   1      359.37      374.69     11.90 o 
  -2  22   1       48.86       46.16      8.06 o 
  -1  22   1       89.75       91.07      8.52 o 
   0  22   1       76.69       80.11      5.56 o 
   1  22   1        1.87       -0.74      1.77 o 
   2  22   1      485.18      501.71     14.41 o 
   3  22   1      237.95      221.30      8.87 o 
   4  22   1      326.02      327.32     11.43 o 
  -3  23   1       19.83       13.79      2.98 o 
  -2  23   1        8.84        7.21      2.38 o 
  -1  23   1       10.18        9.28      3.04 o 
   0  23   1       23.35       17.63      3.06 o 
   1  23   1        0.17        0.27      1.75 o 
   2  23   1        2.51       -2.56      1.83 o 
   3  23   1       81.23       84.52      6.30 o 
  -2  24   1       27.33       28.30      3.78 o 
  -1  24   1       41.31       37.69      4.92 o 
   0  24   1       75.36       67.03      6.36 o 
   1  24   1       74.90       67.50      5.36 o 
 -10   0   2      693.72      714.00     28.94 o 
  -9   0   2      402.19      384.14      9.07 o 
  -8   0   2       37.76       38.87      2.50 o 
  -7   0   2       23.86       29.91      2.45 o 
  -6   0   2      332.07      346.18      7.42 o 
  -5   0   2      225.08      250.21      6.46 o 
  -4   0   2      259.42      288.63      6.78 o 
  -3   0   2     4436.44     4446.09     97.76 o 
  -2   0   2      750.76      801.39     19.84 o 
  -1   0   2     2877.02     2926.92     84.34 o 
   0   0   2    16069.32    13953.92    253.69 o 
   1   0   2     7072.89     6928.08    118.67 o 
   2   0   2       17.35       11.94      0.92 o 
   3   0   2       11.93       10.67      1.05 o 
   4   0   2       56.99       50.09      1.90 o 
   5   0   2       20.29       20.18      2.60 o 
   6   0   2        1.85        0.89      1.10 o 
   7   0   2      142.42      110.64      6.51 o 
   8   0   2        2.57        1.42      1.86 o 
   9   0   2      762.88      796.66     19.19 o 
 -10   1   2       72.37       76.72      3.36 o 
  -9   1   2      354.90      369.41      6.26 o 
  -8   1   2      683.79      669.48      8.90 o 
  -7   1   2     1412.03     1411.24     16.46 o 
  -6   1   2      314.95      291.03      4.36 o 
  -5   1   2      816.41      797.86     10.83 o 
  -4   1   2      196.78      163.04      2.89 o 
  -3   1   2      188.30      198.10      3.32 o 
  -2   1   2     1586.15     1701.57     24.75 o 
  -1   1   2    13132.87    11951.40    209.84 o 
   0   1   2     3580.43     3684.23     41.11 o 
   1   1   2      161.91      154.04      2.42 o 
   2   1   2      218.95      186.32      3.41 o 
   3   1   2     2915.32     2895.28     32.10 o 
   4   1   2       50.97       36.94      1.28 o 
   5   1   2     1064.77     1010.15     13.63 o 
   6   1   2      270.83      243.62      5.58 o 
   7   1   2     1699.01     1593.34     22.82 o 
   8   1   2        0.31        2.74      1.09 o 
   9   1   2      189.05      209.35      5.52 o 
 -10   2   2       60.39       51.50      2.98 o 
  -9   2   2       53.09       50.12      2.75 o 
  -8   2   2      249.82      255.83      4.70 o 
  -7   2   2        0.36        0.37      0.59 o 
  -6   2   2      284.88      277.94      4.83 o 
  -5   2   2      196.32      180.30      3.10 o 
  -4   2   2      650.27      631.41      9.70 o 
  -3   2   2       21.57       18.87      0.86 o 
  -2   2   2    12112.06    11693.41    148.89 o 
  -1   2   2    11535.61    11306.25    126.07 o 
   0   2   2    10529.92    10271.11    233.98 o 
   1   2   2     5048.50     4888.85     61.82 o 
   2   2   2       14.54       10.62      1.22 o 
   3   2   2      521.43      527.93      6.67 o 
   4   2   2      203.96      269.42      4.07 o 
   5   2   2       71.18       68.37      2.11 o 
   6   2   2       33.70       31.96      2.13 o 
   7   2   2      674.12      643.56      9.97 o 
   8   2   2       50.80       51.54      2.78 o 
   9   2   2       41.83       49.46      2.85 o 
 -10   3   2        0.09       -1.26      1.06 o 
  -9   3   2      371.81      389.96      7.20 o 
  -8   3   2        1.00        0.49      0.75 o 
  -7   3   2      716.37      687.59      9.35 o 
  -6   3   2      752.16      719.08      9.49 o 
  -5   3   2       16.95       27.50      1.21 o 
  -4   3   2      707.16      693.83      8.72 o 
  -3   3   2      382.89      385.78      4.89 o 
  -2   3   2    11801.49    11692.17    165.42 o 
  -1   3   2      133.75      140.46      2.04 o 
   0   3   2      112.09      122.09      1.77 o 
   1   3   2      209.03      240.08      3.27 o 
   2   3   2     5867.70     6074.31     67.63 o 
   3   3   2      618.19      564.96      8.78 o 
   4   3   2     1132.31     1073.66     12.86 o 
   5   3   2      628.81      587.09      8.70 o 
   6   3   2      569.49      556.92      8.63 o 
   7   3   2       13.21        8.96      2.36 o 
   8   3   2      283.24      291.81      6.43 o 
   9   3   2      189.09      189.60      7.61 o 
 -10   4   2       39.63       45.98      2.88 o 
  -9   4   2       69.68       73.41      4.79 o 
  -8   4   2       21.76       20.95      1.77 o 
  -7   4   2       15.14       18.63      1.64 o 
  -6   4   2       10.65        7.11      0.80 o 
  -5   4   2        0.04        0.29      0.39 o 
  -4   4   2       15.59        6.69      0.52 o 
  -3   4   2     2311.96     2334.95     32.59 o 
  -2   4   2    20322.01    20061.37    334.95 o 
  -1   4   2     4418.20     4663.44     55.51 o 
   0   4   2     1014.97     1139.78     12.07 o 
   1   4   2      490.11      529.61      6.75 o 
   2   4   2      467.71      429.97      5.04 o 
   3   4   2     2596.30     2425.83     26.13 o 
   4   4   2        8.03       10.47      0.86 o 
   5   4   2       21.85       24.71      1.53 o 
   6   4   2       14.17       12.00      1.25 o 
   7   4   2      182.21      173.89      4.15 o 
   8   4   2       50.64       49.77      2.77 o 
   9   4   2       22.71       23.67      2.79 o 
 -10   5   2        1.03        1.24      1.37 o 
  -9   5   2      110.88      104.32      3.63 o 
  -8   5   2      136.39      142.47      4.96 o 
  -7   5   2       31.63       32.80      2.04 o 
  -6   5   2     1146.17     1121.42     14.42 o 
  -5   5   2      660.76      616.97      7.34 o 
  -4   5   2     3682.54     3754.62     59.39 o 
  -3   5   2      206.73      163.42      6.00 o 
  -2   5   2      473.44      552.15      6.79 o 
  -1   5   2     1880.64     2070.38     33.30 o 
   0   5   2     1881.71     2072.41     21.56 o 
   1   5   2     1114.50     1178.50     12.52 o 
   2   5   2     1380.28     1420.85     15.82 o 
   3   5   2     1340.83     1450.15     16.16 o 
   4   5   2     1359.06     1306.12     16.55 o 
   5   5   2        1.35        1.72      0.74 o 
   6   5   2      324.57      322.46      5.86 o 
   7   5   2      776.18      772.97     11.73 o 
   8   5   2      176.05      160.44      5.04 o 
   9   5   2       40.18       40.05      3.01 o 
 -10   6   2       25.34       25.20      2.56 o 
  -9   6   2       13.95       13.25      1.87 o 
  -8   6   2        8.65        8.92      1.50 o 
  -7   6   2       15.58       13.79      1.95 o 
  -6   6   2        0.13       -0.16      1.05 o 
  -5   6   2     1016.94     1039.63     14.18 o 
  -4   6   2     6502.78     6619.99     82.08 o 
  -3   6   2     1467.52     1467.60     19.94 o 
  -2   6   2     3330.72     3464.06     57.76 o 
  -1   6   2     1935.34     2153.36     27.88 o 
   0   6   2     2530.86     2819.42     29.26 o 
   1   6   2     1763.03     1827.95     19.10 o 
   2   6   2      679.66      709.38      8.77 o 
   3   6   2      148.49      170.03      2.77 o 
   4   6   2      759.42      772.88     11.60 o 
   5   6   2     2136.15     2042.34     28.23 o 
   6   6   2        4.87        7.55      1.11 o 
   7   6   2        4.03        1.01      1.07 o 
   8   6   2      209.49      196.48      5.72 o 
   9   6   2        0.18        0.90      1.55 o 
 -10   7   2       82.87       88.23      4.27 o 
  -9   7   2       58.73       61.47      3.63 o 
  -8   7   2      890.89      880.91     15.69 o 
  -7   7   2        0.26       -1.59      1.17 o 
  -6   7   2      548.38      525.56     12.00 o 
  -5   7   2     1119.96     1104.84     17.82 o 
  -4   7   2      168.67      205.30      6.58 o 
  -3   7   2      305.90      338.90      5.97 o 
  -2   7   2      348.16      422.22      7.82 o 
  -1   7   2        9.80       12.22      0.55 o 
   0   7   2       10.01       14.29      0.99 o 
   1   7   2      639.58      842.62     14.00 o 
   2   7   2      716.85      723.97      9.02 o 
   3   7   2      233.41      229.99      3.68 o 
   4   7   2      488.25      506.73      8.34 o 
   5   7   2      514.93      483.14      8.41 o 
   6   7   2      147.17      134.04      4.59 o 
   7   7   2      289.55      289.79      7.07 o 
   8   7   2       20.10       20.20      2.26 o 
   9   7   2      194.14      194.20      6.70 o 
 -10   8   2       58.24       56.91      3.73 o 
  -9   8   2       91.04       96.02      4.13 o 
  -8   8   2      176.59      195.97      5.62 o 
  -7   8   2      233.29      212.93      6.38 o 
  -6   8   2       75.89       68.28      3.31 o 
  -5   8   2      520.58      488.59      9.08 o 
  -4   8   2       93.85      120.19      2.89 o 
  -3   8   2     1950.81     2017.40     23.95 o 
  -2   8   2     3435.01     3942.19     46.12 o 
  -1   8   2       45.83       83.82      3.19 o 
   0   8   2      757.07      814.97      9.18 o 
   1   8   2     1850.86     2008.28     22.91 o 
   2   8   2     3149.22     3444.92     38.87 o 
   3   8   2     1306.22     1285.84     15.42 o 
   4   8   2     1503.43     1435.12     19.12 o 
   5   8   2     1186.76     1165.19     18.83 o 
   6   8   2       92.68       80.06      4.38 o 
   7   8   2      277.30      256.89      6.62 o 
   8   8   2       88.34       79.91      3.96 o 
   9   8   2       17.94       18.06      2.61 o 
  -9   9   2       52.76       49.68      3.35 o 
  -8   9   2       18.98       20.48      2.16 o 
  -7   9   2      338.10      306.89      8.15 o 
  -6   9   2        0.40        0.74      1.05 o 
  -5   9   2      438.58      442.37     12.94 o 
  -4   9   2       11.50       13.63      0.90 o 
  -3   9   2      476.93      544.25      7.43 o 
  -2   9   2      773.03      931.42     10.57 o 
  -1   9   2      291.87      357.22      4.15 o 
   0   9   2      505.19      621.77      6.99 o 
   1   9   2      342.93      399.66      5.21 o 
   2   9   2      103.39       96.46      2.54 o 
   3   9   2      915.57      856.13     10.84 o 
   4   9   2      733.35      713.11     10.52 o 
   5   9   2      623.95      614.62     12.91 o 
   6   9   2      277.95      268.14      6.64 o 
   7   9   2        2.70        1.32      0.96 o 
   8   9   2       52.73       47.16      3.31 o 
  -9  10   2        0.21       -0.31      1.31 o 
  -8  10   2       39.52       40.47      2.94 o 
  -7  10   2      155.59      140.47      6.82 o 
  -6  10   2       23.25       27.71      2.52 o 
  -5  10   2      306.29      302.20      9.20 o 
  -4  10   2       19.15       16.26      1.28 o 
  -3  10   2      144.43      135.90      5.13 o 
  -2  10   2       69.91       63.67      1.61 o 
  -1  10   2     1595.64     1760.76     17.87 o 
   0  10   2      913.17     1051.67     11.26 o 
   1  10   2      151.27      152.03      2.94 o 
   2  10   2      139.42      124.77      2.58 o 
   3  10   2        0.03        0.91      0.63 o 
   4  10   2      374.96      377.19      7.78 o 
   5  10   2       18.61       16.43      1.80 o 
   6  10   2        0.87        0.54      1.00 o 
   7  10   2      386.38      365.26      8.50 o 
   8  10   2        0.88        1.20      1.40 o 
  -9  11   2      131.90      140.32      5.11 o 
  -8  11   2       66.16       69.92      5.41 o 
  -7  11   2      140.95      147.36      5.46 o 
  -6  11   2        0.21       -0.12      1.15 o 
  -5  11   2      702.96      596.69     12.43 o 
  -4  11   2      267.69      269.45      6.98 o 
  -3  11   2       79.89       58.84      2.62 o 
  -2  11   2      280.44      302.89      4.87 o 
  -1  11   2      694.11      820.19      8.93 o 
   0  11   2      697.84      797.12      9.17 o 
   1  11   2     1051.46     1113.44     12.85 o 
   2  11   2       33.39       38.47      1.65 o 
   3  11   2      718.22      770.54     13.96 o 
   4  11   2      223.14      220.62      5.55 o 
   5  11   2      316.37      285.78      6.77 o 
   6  11   2       78.87       87.14      3.71 o 
   7  11   2       87.59       77.70      4.66 o 
   8  11   2      382.47      376.23      9.43 o 
  -9  12   2       36.02       32.83      2.95 o 
  -8  12   2       13.29       13.68      2.01 o 
  -7  12   2       42.28       39.00      3.74 o 
  -6  12   2       43.93       36.69      3.00 o 
  -5  12   2      559.82      440.71     10.07 o 
  -4  12   2      250.76      241.44      5.24 o 
  -3  12   2      162.11      153.16      3.65 o 
  -2  12   2       51.24       52.73      1.68 o 
  -1  12   2       25.72       21.53      0.94 o 
   0  12   2       57.70       80.41      1.88 o 
   1  12   2       21.85       26.47      1.22 o 
   2  12   2     1162.82     1195.10     15.32 o 
   3  12   2       94.53      105.05      3.21 o 
   4  12   2      466.28      478.46      9.49 o 
   5  12   2       27.28       24.21      2.20 o 
   6  12   2        5.28        4.59      1.50 o 
   7  12   2       87.32       72.42      4.03 o 
   8  12   2       71.21       59.24      3.80 o 
  -9  13   2       13.72       10.27      1.75 o 
  -8  13   2       27.99       29.05      2.93 o 
  -7  13   2       71.73       74.05      4.26 o 
  -6  13   2      309.07      301.28      8.20 o 
  -5  13   2        0.45        1.15      1.01 o 
  -4  13   2       68.91       65.29      2.93 o 
  -3  13   2       83.50       60.59      2.30 o 
  -2  13   2      274.02      284.26      5.22 o 
  -1  13   2      269.61      291.23      4.74 o 
   0  13   2      167.65      174.34      3.05 o 
   1  13   2      309.21      325.54      5.27 o 
   2  13   2        1.36        1.67      0.88 o 
   3  13   2      402.51      378.45      7.17 o 
   4  13   2       35.99       42.20      3.04 o 
   5  13   2       55.51       51.24      3.10 o 
   6  13   2      168.83      174.08      5.42 o 
   7  13   2      268.65      275.62      7.42 o 
   8  13   2        4.64        8.84      2.14 o 
  -8  14   2      262.81      257.36      7.98 o 
  -7  14   2        1.04       -0.05      1.53 o 
  -6  14   2       15.86       16.46      2.70 o 
  -5  14   2       50.03       45.90      3.99 o 
  -4  14   2      298.84      265.65      6.45 o 
  -3  14   2       69.11       48.26      2.29 o 
  -2  14   2       27.02       17.70      1.46 o 
  -1  14   2       91.68       92.34      3.11 o 
   0  14   2     1244.17     1278.74     14.83 o 
   1  14   2      319.58      303.85      5.10 o 
   2  14   2       32.01       36.37      2.31 o 
   3  14   2       14.24        8.60      1.56 o 
   4  14   2      189.36      168.82      4.99 o 
   5  14   2      238.13      247.60      5.73 o 
   6  14   2        5.43        6.79      1.69 o 
   7  14   2       11.39       16.62      2.54 o 
  -8  15   2      141.47      167.10      5.73 o 
  -7  15   2       45.95       49.52      3.91 o 
  -6  15   2       96.66       95.50      5.47 o 
  -5  15   2       17.32       19.60      2.02 o 
  -4  15   2      284.29      257.46      6.43 o 
  -3  15   2       47.21       39.96      2.39 o 
  -2  15   2      123.41      128.46      3.36 o 
  -1  15   2       21.23       19.73      1.56 o 
   0  15   2     1518.71     1571.75     19.15 o 
   1  15   2      112.25      123.70      3.84 o 
   2  15   2       90.15       84.39      3.18 o 
   3  15   2       17.06       11.41      2.17 o 
   4  15   2      101.07       94.33      3.75 o 
   5  15   2       33.95       38.35      2.87 o 
   6  15   2      246.72      252.49      7.87 o 
   7  15   2        2.09        1.07      1.53 o 
  -8  16   2      295.83      330.49      9.03 o 
  -7  16   2       95.64       89.30      4.93 o 
  -6  16   2        6.91       11.83      2.25 o 
  -5  16   2       19.52       21.03      2.48 o 
  -4  16   2        1.52        1.12      1.18 o 
  -3  16   2       42.72       36.17      2.36 o 
  -2  16   2     1417.39     1344.09     19.48 o 
  -1  16   2      101.69       99.79      3.01 o 
   0  16   2      485.53      491.11      8.49 o 
   1  16   2      504.10      495.75      8.90 o 
   2  16   2      179.83      147.62      4.36 o 
   3  16   2       25.22       25.38      2.20 o 
   4  16   2       37.22       36.74      2.71 o 
   5  16   2       14.08       10.85      1.84 o 
   6  16   2       39.47       33.99      2.97 o 
   7  16   2       48.75       57.17      3.84 o 
  -7  17   2        3.54        4.17      1.65 o 
  -6  17   2       52.52       67.85      4.94 o 
  -5  17   2       45.83       44.05      3.46 o 
  -4  17   2      120.56      105.35      4.57 o 
  -3  17   2      129.95      127.58      4.37 o 
  -2  17   2       54.39       45.60      2.49 o 
  -1  17   2      253.64      261.28      5.32 o 
   0  17   2        6.91        3.49      1.23 o 
   1  17   2      268.08      298.19      8.39 o 
   2  17   2      174.73      168.19      4.81 o 
   3  17   2       10.52        6.60      1.46 o 
   4  17   2        7.21        3.98      1.44 o 
   5  17   2      107.33      114.10      4.46 o 
   6  17   2        2.20        1.60      1.45 o 
  -7  18   2        2.18        3.00      1.62 o 
  -6  18   2       38.94       35.72      5.05 o 
  -5  18   2        7.96        6.79      2.14 o 
  -4  18   2      244.06      254.31      7.51 o 
  -3  18   2      360.61      357.83      9.12 o 
  -2  18   2        2.56        3.34      1.22 o 
  -1  18   2       26.57       27.96      2.14 o 
   0  18   2      566.21      526.38      9.61 o 
   1  18   2     1227.96     1144.21     25.40 o 
   2  18   2        4.43        4.92      1.33 o 
   3  18   2       19.75       15.15      1.86 o 
   4  18   2       13.23       14.69      2.23 o 
   5  18   2      163.40      182.43      5.82 o 
   6  18   2        0.03       -1.17      1.41 o 
  -6  19   2        0.38        3.38      1.98 o 
  -5  19   2       54.51       59.83      5.13 o 
  -4  19   2       90.34       82.77      4.43 o 
  -3  19   2      203.51      197.19      6.42 o 
  -2  19   2        1.22        0.62      1.25 o 
  -1  19   2        8.58        9.51      1.59 o 
   0  19   2      109.88      118.55      4.30 o 
   1  19   2        2.60        5.41      2.14 o 
   2  19   2       24.67       25.88      3.26 o 
   3  19   2       24.41       16.55      2.00 o 
   4  19   2        2.49        3.64      1.44 o 
   5  19   2       37.50       44.31      3.25 o 
  -6  20   2       91.16       91.09      5.36 o 
  -5  20   2      103.05       97.09      8.37 o 
  -4  20   2       45.22       47.07      3.92 o 
  -3  20   2        8.93        7.79      1.96 o 
  -2  20   2        8.83        9.87      3.04 o 
  -1  20   2      198.62      184.32      5.75 o 
   0  20   2      103.04      101.64      4.44 o 
   1  20   2        0.06        0.45      2.15 o 
   2  20   2        5.80        4.70      2.56 o 
   3  20   2      463.36      466.37     13.65 o 
   4  20   2        0.19        0.91      1.77 o 
   5  20   2        2.95        4.37      1.95 o 
  -5  21   2        9.82       11.21      2.44 o 
  -4  21   2      363.18      323.27      9.20 o 
  -3  21   2       13.82        8.46      2.44 o 
  -2  21   2       20.24       22.02      3.05 o 
  -1  21   2        4.11        3.13      1.72 o 
   0  21   2       15.74       14.01      2.62 o 
   1  21   2        0.06       -0.22      1.63 o 
   2  21   2        6.78        6.22      2.41 o 
   3  21   2       66.92       63.25      5.16 o 
   4  21   2       39.56       43.05      4.53 o 
  -4  22   2      280.60      273.13      9.90 o 
  -3  22   2        0.69        0.21      1.87 o 
  -2  22   2       14.81       11.61      2.66 o 
  -1  22   2       70.25       75.66      5.20 o 
   0  22   2       20.43       21.26      3.14 o 
   1  22   2       90.87       93.33      5.66 o 
   2  22   2       81.58       86.02      5.70 o 
   3  22   2      216.62      199.44      8.39 o 
  -3  23   2       37.02       38.27      4.12 o 
  -2  23   2        9.37       13.82      2.92 o 
  -1  23   2        0.13        1.60      3.31 o 
   0  23   2        3.80        4.93      2.29 o 
   1  23   2        7.43        4.59      2.29 o 
   2  23   2       20.71       24.93      4.51 o 
  -1  24   2        1.92        5.76      2.91 o 
   0  24   2      189.44      186.42     11.35 o 
 -10   1   3       35.78       35.08      2.45 o 
  -9   1   3       72.74       79.22      2.45 o 
  -8   1   3       76.74       78.27      2.13 o 
  -7   1   3      499.72      492.38      7.17 o 
  -6   1   3      169.88      168.84      4.77 o 
  -5   1   3      685.55      691.67     12.00 o 
  -4   1   3      553.79      589.35      7.99 o 
  -3   1   3      157.39      152.43      2.48 o 
  -2   1   3      434.59      370.64      4.71 o 
  -1   1   3     3204.42     3081.71     50.99 o 
   0   1   3      326.43      352.88      4.05 o 
   1   1   3      869.45      862.40     10.34 o 
   2   1   3     2978.22     3197.20     36.51 o 
   3   1   3       77.74      100.50      2.16 o 
   4   1   3      101.13      107.71      2.26 o 
   5   1   3       11.53       11.96      1.22 o 
   6   1   3        0.01       -0.42      0.78 o 
   7   1   3        1.45        1.13      0.98 o 
   8   1   3       17.96       15.53      2.34 o 
   9   1   3       30.15       29.65      2.40 o 
 -10   2   3      262.18      256.07      5.99 o 
  -9   2   3       88.49       94.59      3.04 o 
  -8   2   3        9.91        8.87      1.00 o 
  -7   2   3      234.90      234.32      4.18 o 
  -6   2   3      584.00      621.23      8.32 o 
  -5   2   3      161.28      167.11      3.17 o 
  -4   2   3      119.51      127.32      2.43 o 
  -3   2   3      472.08      463.68      5.44 o 
  -2   2   3    13227.83    12426.04    171.38 o 
  -1   2   3      488.49      481.01      6.47 o 
   0   2   3        4.41        4.70      0.47 o 
   1   2   3      124.97      130.23      2.02 o 
   2   2   3      457.58      507.88      6.95 o 
   3   2   3      100.18       87.60      1.78 o 
   4   2   3      302.07      317.32      4.74 o 
   5   2   3       51.79       54.04      2.05 o 
   6   2   3        7.02        6.54      1.22 o 
   7   2   3       99.42       92.60      3.29 o 
   8   2   3        0.47        0.79      1.07 o 
   9   2   3       22.47       21.93      2.27 o 
 -10   3   3        2.38        0.83      1.13 o 
  -9   3   3        3.95        5.31      1.25 o 
  -8   3   3       70.45       73.13      2.71 o 
  -7   3   3       70.36       66.19      2.04 o 
  -6   3   3       19.33       19.72      1.15 o 
  -5   3   3      382.38      391.34      6.02 o 
  -4   3   3      865.14      967.73     11.84 o 
  -3   3   3      261.50      299.08      4.22 o 
  -2   3   3     2131.47     2212.41     23.75 o 
  -1   3   3     2059.29     2029.41     26.73 o 
   0   3   3     5140.76     5168.46     74.16 o 
   1   3   3     1483.16     1545.71     16.31 o 
   2   3   3      436.85      495.60      6.04 o 
   3   3   3      267.21      234.03      4.24 o 
   4   3   3      541.09      554.52      8.15 o 
   5   3   3       35.38       31.63      1.72 o 
   6   3   3      137.52      116.47      3.17 o 
   7   3   3      254.03      261.62      6.35 o 
   8   3   3       51.98       50.77      3.08 o 
   9   3   3       89.55       87.61      4.22 o 
 -10   4   3        1.93        1.62      1.25 o 
  -9   4   3        2.87        2.97      1.08 o 
  -8   4   3       55.74       55.81      2.53 o 
  -7   4   3      117.52      130.01      2.92 o 
  -6   4   3       54.44       57.07      1.66 o 
  -5   4   3      419.97      430.06      5.37 o 
  -4   4   3       20.91       16.08      0.86 o 
  -3   4   3        0.23        0.70      0.60 o 
  -2   4   3      324.85      301.03      3.81 o 
  -1   4   3      465.47      487.53      5.85 o 
   0   4   3       16.67       24.97      0.78 o 
   1   4   3      869.46      908.97     10.36 o 
   2   4   3      167.35      181.18      2.63 o 
   3   4   3        4.81        5.59      0.69 o 
   4   4   3      724.38      745.37     10.46 o 
   5   4   3       35.48       38.02      1.94 o 
   6   4   3        0.00       -0.46      0.75 o 
   7   4   3        3.60        3.19      1.18 o 
   8   4   3       19.77       19.62      2.44 o 
   9   4   3       27.00       18.24      2.30 o 
 -10   5   3       72.14       76.57      3.81 o 
  -9   5   3       83.02       87.82      3.32 o 
  -8   5   3        3.73        2.64      1.00 o 
  -7   5   3      461.80      469.07      8.24 o 
  -6   5   3     1048.07     1079.40     12.78 o 
  -5   5   3      124.01      142.72      3.75 o 
  -4   5   3     2390.54     2598.45     30.45 o 
  -3   5   3      248.20      299.51      4.74 o 
  -2   5   3     2358.08     2366.88     30.25 o 
  -1   5   3      579.24      709.69      8.58 o 
   0   5   3       17.97       21.44      0.72 o 
   1   5   3      382.46      432.40      5.13 o 
   2   5   3      162.92      143.05      2.42 o 
   3   5   3      864.18      902.35     10.60 o 
   4   5   3       48.70       55.65      1.95 o 
   5   5   3     2106.32     2036.08     26.07 o 
   6   5   3        1.61        3.70      1.14 o 
   7   5   3      211.28      212.62      5.15 o 
   8   5   3       44.90       38.92      3.13 o 
   9   5   3        0.11        1.60      1.47 o 
 -10   6   3        4.47        2.70      1.37 o 
  -9   6   3       77.93       74.17      3.61 o 
  -8   6   3        0.15        0.69      1.64 o 
  -7   6   3      140.67      138.80      5.40 o 
  -6   6   3      290.74      280.62      6.07 o 
  -5   6   3      446.50      447.61      6.84 o 
  -4   6   3      419.33      474.75      7.81 o 
  -3   6   3     2101.51     2225.44     26.56 o 
  -2   6   3        1.57        2.11      0.54 o 
  -1   6   3       21.94       22.33      0.99 o 
   0   6   3       55.83       57.99      1.34 o 
   1   6   3      173.75      172.03      2.55 o 
   2   6   3     1121.44     1037.49     12.76 o 
   3   6   3      811.86      764.47      9.26 o 
   4   6   3      397.17      384.34      8.09 o 
   5   6   3     1006.67      961.40     14.60 o 
   6   6   3        8.48        7.21      1.13 o 
   7   6   3      193.94      202.94      5.22 o 
   8   6   3      140.92      157.41      6.64 o 
 -10   7   3       46.66       48.37      3.34 o 
  -9   7   3       41.86       46.46      3.11 o 
  -8   7   3      315.37      321.33      8.41 o 
  -7   7   3       95.99       97.65      3.98 o 
  -6   7   3        9.58       11.51      1.42 o 
  -5   7   3        8.06        9.15      1.43 o 
  -4   7   3     1012.14      971.93     19.97 o 
  -3   7   3     1275.24     1412.91     16.82 o 
  -2   7   3      108.49      113.27      2.26 o 
  -1   7   3      182.56      230.11      3.07 o 
   0   7   3      214.84      295.61      3.84 o 
   1   7   3      761.05      874.24      9.75 o 
   2   7   3       41.89       57.13      1.53 o 
   3   7   3      903.13      869.96     10.49 o 
   4   7   3      386.22      351.31      7.10 o 
   5   7   3     1171.13     1177.25     17.45 o 
   6   7   3      109.59      106.10      3.81 o 
   7   7   3        1.02        1.69      1.31 o 
   8   7   3        0.37       -0.58      1.41 o 
 -10   8   3       81.63       92.58      4.40 o 
  -9   8   3       14.73       15.99      2.02 o 
  -8   8   3       67.86       59.61      3.69 o 
  -7   8   3      355.81      331.64      8.32 o 
  -6   8   3        5.92        6.45      1.22 o 
  -5   8   3      291.70      291.64      6.30 o 
  -4   8   3      319.11      336.94      5.78 o 
  -3   8   3      705.49      719.86      9.45 o 
  -2   8   3       58.76       77.92      1.67 o 
  -1   8   3      550.06      606.92      6.93 o 
   0   8   3      343.76      300.54      4.01 o 
   1   8   3        0.62        7.10      0.64 o 
   2   8   3     1396.55     1502.59     17.03 o 
   3   8   3       11.32       17.61      1.08 o 
   4   8   3      326.19      337.02      5.89 o 
   5   8   3      250.25      244.03      5.79 o 
   6   8   3       22.16       21.37      2.10 o 
   7   8   3       45.15       45.69      3.08 o 
   8   8   3       19.91       21.55      2.60 o 
 -10   9   3       28.20       37.70      3.14 o 
  -9   9   3      147.53      155.39      5.19 o 
  -8   9   3      198.80      196.59      6.90 o 
  -7   9   3      802.27      785.04     15.88 o 
  -6   9   3      553.79      571.38     12.04 o 
  -5   9   3     1157.89     1174.64     21.25 o 
  -4   9   3       51.19       46.53      1.50 o 
  -3   9   3      457.40      519.45      7.26 o 
  -2   9   3      477.25      535.19      6.54 o 
  -1   9   3      347.78      358.57      4.40 o 
   0   9   3       73.34       87.26      1.69 o 
   1   9   3      332.05      362.87      4.97 o 
   2   9   3       10.93       16.63      1.05 o 
   3   9   3      199.15      206.12      4.05 o 
   4   9   3      261.62      247.74      5.23 o 
   5   9   3        1.43        1.71      1.16 o 
   6   9   3      215.33      212.34      5.80 o 
   7   9   3      302.89      285.75      8.26 o 
   8   9   3       13.29       21.46      2.41 o 
  -9  10   3        0.43       -0.65      1.19 o 
  -8  10   3       35.37       33.47      3.08 o 
  -7  10   3       13.16        9.40      1.88 o 
  -6  10   3      311.99      332.51     13.13 o 
  -5  10   3      424.30      444.57      8.69 o 
  -4  10   3      102.38      124.75      2.82 o 
  -3  10   3      985.98     1039.75     14.76 o 
  -2  10   3      474.78      479.26      6.04 o 
  -1  10   3      421.38      414.93      5.27 o 
   0  10   3      105.16      125.66      2.25 o 
   1  10   3      558.36      575.34      7.29 o 
   2  10   3      204.21      226.49      3.88 o 
   3  10   3       48.13       43.76      1.90 o 
   4  10   3      251.07      245.10      5.24 o 
   5  10   3       49.52       46.60      2.86 o 
   6  10   3      214.62      190.40      8.64 o 
   7  10   3       37.95       36.65      2.86 o 
   8  10   3       31.70       18.20      3.06 o 
  -9  11   3        2.71        4.40      1.54 o 
  -8  11   3       90.75       93.92      4.55 o 
  -7  11   3      618.74      670.54     14.37 o 
  -6  11   3        7.73        4.51      1.61 o 
  -5  11   3      354.11      330.86      8.33 o 
  -4  11   3      551.23      523.42      9.01 o 
  -3  11   3      592.48      515.97      8.29 o 
  -2  11   3      245.98      256.75      4.08 o 
  -1  11   3      231.42      275.89      3.74 o 
   0  11   3     1182.19     1328.09     14.55 o 
   1  11   3       22.47       22.57      1.11 o 
   2  11   3      302.19      291.15      4.72 o 
   3  11   3      967.05      966.08     13.48 o 
   4  11   3       70.83       65.02      3.03 o 
   5  11   3      330.28      330.51      8.19 o 
   6  11   3       52.45       45.83      3.06 o 
   7  11   3       16.21       17.94      2.45 o 
   8  11   3        2.72        0.88      1.45 o 
  -9  12   3       11.30       13.64      2.20 o 
  -8  12   3        1.86        2.92      1.72 o 
  -7  12   3       90.54       89.26      4.19 o 
  -6  12   3       38.56       31.48      2.74 o 
  -5  12   3       33.56       44.03      4.61 o 
  -4  12   3      206.11      227.10      5.34 o 
  -3  12   3       82.09       75.65      2.55 o 
  -2  12   3        0.15        0.82      0.74 o 
  -1  12   3     4051.88     4282.46     42.17 o 
   0  12   3     1053.98     1136.53     13.94 o 
   1  12   3       53.79       60.67      1.83 o 
   2  12   3     1309.62     1288.45     15.87 o 
   3  12   3       11.72        9.22      1.23 o 
   4  12   3      147.54      149.53      4.52 o 
   5  12   3       73.86       72.23      3.40 o 
   6  12   3        3.14        3.18      1.41 o 
   7  12   3      149.07      158.39      5.40 o 
  -9  13   3        5.51        3.25      2.72 o 
  -8  13   3      129.44      132.23      5.53 o 
  -7  13   3      110.21      111.26      6.85 o 
  -6  13   3      188.53      203.49      6.37 o 
  -5  13   3       26.71       32.15      2.30 o 
  -4  13   3       98.61       87.62      3.01 o 
  -3  13   3       89.86       93.17      2.85 o 
  -2  13   3       36.77       39.14      1.94 o 
  -1  13   3      345.46      362.87      5.40 o 
   0  13   3        1.17        1.62      0.67 o 
   1  13   3      504.38      520.60      7.83 o 
   2  13   3     2940.69     2982.76     43.34 o 
   3  13   3       72.52       73.28      3.64 o 
   4  13   3       20.23       17.32      1.89 o 
   5  13   3       90.25       92.14      4.58 o 
   6  13   3      115.38      110.47      4.37 o 
   7  13   3      374.60      379.87      9.16 o 
  -8  14   3       42.46       37.92      4.02 o 
  -7  14   3       68.25       56.68      3.97 o 
  -6  14   3      157.66      154.02      5.53 o 
  -5  14   3      167.78      140.21      4.32 o 
  -4  14   3        0.43        4.00      1.13 o 
  -3  14   3      898.11      934.26     14.04 o 
  -2  14   3      537.50      575.19      8.97 o 
  -1  14   3        0.28        1.38      0.77 o 
   0  14   3     2315.74     2390.10     26.35 o 
   1  14   3        9.95       11.90      1.16 o 
   2  14   3      293.52      287.72      6.41 o 
   3  14   3        0.95        1.80      1.10 o 
   4  14   3        7.32       13.00      1.70 o 
   5  14   3       29.02       16.82      2.04 o 
   6  14   3      100.53      114.57      4.54 o 
   7  14   3       45.51       38.93      3.19 o 
  -8  15   3      304.66      312.36      9.24 o 
  -7  15   3       79.82       86.64      4.64 o 
  -6  15   3      248.90      232.29      7.97 o 
  -5  15   3       85.27       89.21      3.55 o 
  -4  15   3       32.18       47.29      2.88 o 
  -3  15   3       90.51      100.11      3.16 o 
  -2  15   3      294.53      291.88      5.56 o 
  -1  15   3     1613.71     1631.29     21.79 o 
   0  15   3      308.85      327.52      6.29 o 
   1  15   3        1.47        1.71      1.21 o 
   2  15   3      382.32      367.50      9.83 o 
   3  15   3       28.49       28.22      2.68 o 
   4  15   3      809.32      777.70     14.32 o 
   5  15   3       14.83       13.61      1.97 o 
   6  15   3      533.41      543.93     11.53 o 
   7  15   3       58.85       57.19      3.84 o 
  -8  16   3       33.12       39.52      3.67 o 
  -7  16   3       50.95       48.08      3.78 o 
  -6  16   3       72.52       69.99      4.25 o 
  -5  16   3      214.82      215.32      7.70 o 
  -4  16   3      598.58      579.40     11.51 o 
  -3  16   3       53.37       42.34      2.34 o 
  -2  16   3      704.72      742.42     11.85 o 
  -1  16   3      196.97      205.66      4.53 o 
   0  16   3      429.93      459.43      8.14 o 
   1  16   3      162.81      155.06      4.12 o 
   2  16   3       68.97       83.03      5.96 o 
   3  16   3       71.12       65.45      5.38 o 
   4  16   3      186.94      210.63      5.92 o 
   5  16   3       15.16       18.04      3.09 o 
   6  16   3       61.16       63.54      5.07 o 
  -7  17   3      477.33      503.56     12.49 o 
  -6  17   3      141.30      141.72      7.18 o 
  -5  17   3       20.43       20.53      2.55 o 
  -4  17   3       69.80       79.87      4.02 o 
  -3  17   3       17.66       23.10      1.89 o 
  -2  17   3        0.02        0.68      0.94 o 
  -1  17   3       66.13       65.82      2.62 o 
   0  17   3       29.18       28.92      2.53 o 
   1  17   3     1611.99     1624.60     34.15 o 
   2  17   3      143.17      144.52      4.46 o 
   3  17   3      147.01      126.35      5.75 o 
   4  17   3      889.77      898.48     16.31 o 
   5  17   3       28.31       34.06      2.87 o 
   6  17   3      493.30      489.94     10.97 o 
  -7  18   3        8.92        7.97      5.77 o 
  -6  18   3       88.10       82.95      8.29 o 
  -5  18   3       82.68       83.29      4.45 o 
  -4  18   3      124.90      109.45      4.70 o 
  -3  18   3       31.84       24.51      2.27 o 
  -2  18   3      674.60      669.73     12.66 o 
  -1  18   3      397.82      391.68      7.14 o 
   0  18   3       39.74       48.37      3.51 o 
   1  18   3     1591.81     1657.25     34.90 o 
   2  18   3       53.94       63.57      4.00 o 
   3  18   3       97.74      106.07      4.52 o 
   4  18   3       41.38       41.75      3.05 o 
   5  18   3      113.00      109.35      4.57 o 
  -6  19   3       18.05       14.93      2.50 o 
  -5  19   3       43.56       44.44      4.28 o 
  -4  19   3        2.17        2.14      1.53 o 
  -3  19   3      456.98      439.09     10.57 o 
  -2  19   3       15.75       14.06      2.11 o 
  -1  19   3       15.82       22.52      2.17 o 
   0  19   3        3.26        3.79      1.60 o 
   1  19   3       68.15       69.02      5.83 o 
   2  19   3      215.40      237.81      8.65 o 
   3  19   3      109.90      102.18      6.70 o 
   4  19   3      408.56      411.06      9.38 o 
   5  19   3      274.49      262.48      7.30 o 
  -6  20   3      312.53      326.10      9.57 o 
  -5  20   3       23.08       29.35      3.10 o 
  -4  20   3      384.77      395.83     10.27 o 
  -3  20   3      381.44      374.74      9.68 o 
  -2  20   3      188.27      188.96      6.39 o 
  -1  20   3        9.15        7.88      4.16 o 
   0  20   3      111.23      111.89      5.11 o 
   1  20   3      153.42      150.20      6.74 o 
   2  20   3       46.02       42.08      4.10 o 
   3  20   3      425.31      436.58     13.18 o 
   4  20   3        5.56        3.31      2.23 o 
  -5  21   3      423.43      437.37     11.37 o 
  -4  21   3      135.87      139.10      5.70 o 
  -3  21   3       74.60       74.02      5.19 o 
  -2  21   3       13.48       15.89      2.72 o 
  -1  21   3       40.53       39.21      4.55 o 
   0  21   3      142.70      131.20      8.56 o 
   1  21   3       92.20       87.27      5.57 o 
   2  21   3      159.28      173.88      7.56 o 
   3  21   3        1.63        1.95      2.11 o 
   4  21   3       79.97       87.41      6.32 o 
  -4  22   3      482.75      487.72     12.15 o 
  -3  22   3       69.28       69.79      5.26 o 
  -2  22   3      722.97      724.13     18.16 o 
  -1  22   3      322.79      330.38     10.67 o 
   0  22   3       71.56       67.53      5.79 o 
   1  22   3      110.22      115.13      6.24 o 
   2  22   3        3.40        2.34      2.28 o 
   3  22   3       97.82       90.46      9.31 o 
  -3  23   3      310.15      319.47     10.80 o 
  -2  23   3       39.18       35.44      5.01 o 
  -1  23   3        5.43        6.19      2.23 o 
   0  23   3      108.50      122.29      6.34 o 
   1  23   3       39.75       43.24      4.40 o 
   2  23   3       18.13       15.86      3.05 o 
  -1  24   3      323.89      340.37     11.27 o 
 -10   0   4        0.01       -2.78      2.71 o 
  -9   0   4       59.28       68.20      3.91 o 
  -8   0   4       26.24       24.28      2.04 o 
  -7   0   4     1095.83     1062.96     19.11 o 
  -6   0   4      135.56      115.43      5.34 o 
  -5   0   4     2270.80     2041.27     39.16 o 
  -4   0   4     7094.93     7020.62    129.43 o 
  -3   0   4        1.05        4.50      0.64 o 
  -2   0   4      853.72      871.19     16.18 o 
  -1   0   4     1780.07     1806.76     23.39 o 
   0   0   4     1464.35     1517.93     21.48 o 
   1   0   4     4675.62     4242.23     72.53 o 
   2   0   4     4256.09     4465.62     77.08 o 
   3   0   4       76.86       53.84      1.92 o 
   4   0   4      307.74      295.50      9.69 o 
   5   0   4       15.21        2.50      1.31 o 
   6   0   4        0.03       -0.04      1.47 o 
   7   0   4      152.74      135.35      5.84 o 
   8   0   4      126.90      143.19      6.32 o 
 -10   1   4      316.78      334.28      6.96 o 
  -9   1   4        0.08       -0.61      0.82 o 
  -8   1   4      870.10      857.00     10.83 o 
  -7   1   4      591.50      577.35      8.70 o 
  -6   1   4      574.05      575.75      8.36 o 
  -5   1   4        1.63       -0.59      0.69 o 
  -4   1   4      315.28      344.31      5.03 o 
  -3   1   4       94.58       98.17      2.09 o 
  -2   1   4       11.73        7.52      0.38 o 
  -1   1   4      298.75      282.61      3.27 o 
   0   1   4      242.35      216.24      3.22 o 
   1   1   4       16.77       17.59      0.79 o 
   2   1   4      490.32      459.26      6.46 o 
   3   1   4     1877.14     1953.19     22.69 o 
   4   1   4      277.80      273.98      5.21 o 
   5   1   4      527.10      512.63      8.71 o 
   6   1   4      600.70      569.28      9.81 o 
   7   1   4       78.41       73.12      3.10 o 
   8   1   4      194.50      204.98      5.44 o 
 -10   2   4      417.61      426.36      7.76 o 
  -9   2   4      105.19      109.51      4.12 o 
  -8   2   4      122.21      111.21      3.38 o 
  -7   2   4      107.65      103.52      2.76 o 
  -6   2   4     1518.34     1587.07     20.43 o 
  -5   2   4        0.12        0.90      0.68 o 
  -4   2   4     1917.85     1908.18     22.59 o 
  -3   2   4      758.49      711.37      9.50 o 
  -2   2   4     8192.50     8039.37     82.47 o 
  -1   2   4     4017.80     3784.88     38.32 o 
   0   2   4     3683.88     3675.82     43.36 o 
   1   2   4      819.35      756.87      8.48 o 
   2   2   4      363.09      309.83      4.29 o 
   3   2   4      244.74      211.17      3.51 o 
   4   2   4        2.49        3.29      0.80 o 
   5   2   4      159.46      131.68      4.29 o 
   6   2   4       17.87       14.52      1.55 o 
   7   2   4       22.27       18.41      1.84 o 
   8   2   4        1.97        1.77      1.55 o 
 -10   3   4       80.56       91.93      3.66 o 
  -9   3   4       78.85       85.14      3.09 o 
  -8   3   4      808.27      812.95     12.93 o 
  -7   3   4      275.48      266.30      4.50 o 
  -6   3   4      402.53      388.20      6.14 o 
  -5   3   4     1605.08     1623.24     18.57 o 
  -4   3   4      102.07      107.71      2.38 o 
  -3   3   4        0.19        4.68      0.61 o 
  -2   3   4     2070.93     2069.62     21.45 o 
  -1   3   4       81.73       92.46      1.55 o 
   0   3   4      546.26      556.83      7.32 o 
   1   3   4     6338.99     6505.11     66.59 o 
   2   3   4       37.67       19.90      0.96 o 
   3   3   4      535.75      492.40      7.77 o 
   4   3   4       46.46       35.24      1.85 o 
   5   3   4      255.45      245.59      5.18 o 
   6   3   4      456.53      438.34      8.82 o 
   7   3   4      239.00      236.44      5.67 o 
   8   3   4      197.36      209.72      5.57 o 
 -10   4   4       79.92       78.47      3.51 o 
  -9   4   4       58.24       51.63      2.75 o 
  -8   4   4       49.42       48.66      2.46 o 
  -7   4   4       31.65       35.70      1.97 o 
  -6   4   4      287.23      303.42      4.81 o 
  -5   4   4      319.85      297.13      4.60 o 
  -4   4   4     2548.98     2637.73     31.37 o 
  -3   4   4       15.31       13.93      0.66 o 
  -2   4   4      314.86      265.57      3.33 o 
  -1   4   4      898.25      845.44      8.66 o 
   0   4   4     4109.00     4125.18     52.62 o 
   1   4   4      451.90      400.27      5.25 o 
   2   4   4       67.41       84.71      1.79 o 
   3   4   4       60.11       46.69      1.42 o 
   4   4   4        0.67        2.37      0.86 o 
   5   4   4      101.40      105.04      3.15 o 
   6   4   4        7.62        7.04      1.32 o 
   7   4   4      146.60      149.55      4.70 o 
   8   4   4       45.84       46.93      3.46 o 
 -10   5   4       79.09       78.92      4.23 o 
  -9   5   4      906.36      918.46     16.23 o 
  -8   5   4        4.03        3.43      1.37 o 
  -7   5   4      599.92      595.34     10.02 o 
  -6   5   4      408.27      382.91      6.18 o 
  -5   5   4      325.29      315.27      4.85 o 
  -4   5   4       13.82       23.52      1.51 o 
  -3   5   4     1130.60     1178.63     12.74 o 
  -2   5   4      115.82      122.37      1.93 o 
  -1   5   4     3966.97     4369.17     56.52 o 
   0   5   4     2856.08     3264.20     36.32 o 
   1   5   4     1149.64     1145.78     13.86 o 
   2   5   4      216.53      204.67      3.22 o 
   3   5   4     1603.96     1571.83     16.85 o 
   4   5   4      288.30      253.54      5.68 o 
   5   5   4      909.11      847.08     12.23 o 
   6   5   4      222.73      221.37      5.22 o 
   7   5   4        5.33        6.56      1.48 o 
   8   5   4      362.26      379.66      8.99 o 
 -10   6   4        2.80        1.70      1.43 o 
  -9   6   4      283.42      285.53      7.07 o 
  -8   6   4      114.95      121.33      7.43 o 
  -7   6   4      195.95      202.56      6.64 o 
  -6   6   4      156.89      151.57      6.31 o 
  -5   6   4       28.98       18.80      1.07 o 
  -4   6   4     1738.34     2003.22     36.78 o 
  -3   6   4     4091.02     4260.55     53.41 o 
  -2   6   4      966.26      906.22      9.19 o 
  -1   6   4      170.49      143.15      2.73 o 
   0   6   4       28.60       33.41      2.35 o 
   1   6   4      206.70      213.40      3.07 o 
   2   6   4      415.98      377.59      5.16 o 
   3   6   4      207.13      217.17      3.55 o 
   4   6   4       14.85       13.06      1.53 o 
   5   6   4     1896.50     1798.90     25.46 o 
   6   6   4      103.72      102.04      3.17 o 
   7   6   4       41.58       40.08      2.77 o 
   8   6   4       45.84       46.29      4.14 o 
 -10   7   4      152.20      161.02      6.00 o 
  -9   7   4      219.02      244.62      7.38 o 
  -8   7   4        2.16        3.70      1.46 o 
  -7   7   4      414.91      398.83      8.23 o 
  -6   7   4        7.86       13.81      1.50 o 
  -5   7   4      227.45      212.06      6.06 o 
  -4   7   4     3394.88     3452.58     39.44 o 
  -3   7   4      468.19      501.21      8.78 o 
  -2   7   4        2.17        4.64      0.43 o 
  -1   7   4       21.22       33.94      1.33 o 
   0   7   4      925.42     1032.78     11.58 o 
   1   7   4     1437.91     1599.75     17.12 o 
   2   7   4      171.10      159.59      2.86 o 
   3   7   4      799.21      723.92     10.34 o 
   4   7   4      975.74      918.46     13.97 o 
   5   7   4        0.48        0.07      0.92 o 
   6   7   4      106.75      120.04      4.15 o 
   7   7   4      264.61      256.45      8.63 o 
   8   7   4        0.35       -1.41      1.57 o 
 -10   8   4        0.50        1.22      1.47 o 
  -9   8   4        1.03        0.63      1.52 o 
  -8   8   4       48.49       56.45      6.87 o 
  -7   8   4      171.74      152.15      5.10 o 
  -6   8   4      614.79      639.76     11.56 o 
  -5   8   4     1401.10     1430.36     20.49 o 
  -4   8   4        1.97        1.52      0.59 o 
  -3   8   4      433.86      400.84      5.82 o 
  -2   8   4     1216.60     1263.90     14.67 o 
  -1   8   4      501.19      526.97      6.64 o 
   0   8   4      887.28      964.40     11.52 o 
   1   8   4      273.64      294.21      4.04 o 
   2   8   4        8.61        3.22      0.65 o 
   3   8   4      335.91      314.41      5.46 o 
   4   8   4       65.31       53.58      2.46 o 
   5   8   4       18.76       14.83      1.78 o 
   6   8   4      146.85      150.99      4.79 o 
   7   8   4       86.29       83.69      5.36 o 
   8   8   4       15.07       19.20      2.97 o 
 -10   9   4        2.92        3.59      1.75 o 
  -9   9   4      268.15      283.58      8.26 o 
  -8   9   4      130.47      124.36      5.19 o 
  -7   9   4        0.69        0.15      1.39 o 
  -6   9   4     2159.21     2180.48     33.71 o 
  -5   9   4      102.60       80.01      4.94 o 
  -4   9   4       37.63       40.27      1.79 o 
  -3   9   4       26.41       19.27      1.20 o 
  -2   9   4      653.62      766.73      8.13 o 
  -1   9   4        4.77        3.28      0.53 o 
   0   9   4        8.77        9.87      0.87 o 
   1   9   4       61.75       81.71      1.81 o 
   2   9   4     1132.97     1096.55     13.55 o 
   3   9   4      829.55      768.26     12.02 o 
   4   9   4     2322.04     2211.31     30.62 o 
   5   9   4      728.18      713.94     11.77 o 
   6   9   4        1.47       -0.04      1.08 o 
   7   9   4      262.29      247.57      6.79 o 
   8   9   4       23.96       18.18      2.86 o 
 -10  10   4      109.22      109.67      5.28 o 
  -9  10   4        0.06        0.54      1.50 o 
  -8  10   4       14.04        8.15      1.83 o 
  -7  10   4       82.18       80.14      3.88 o 
  -6  10   4      692.99      739.76     13.27 o 
  -5  10   4       25.98       22.96      2.00 o 
  -4  10   4     1781.41     1805.92     24.59 o 
  -3  10   4      366.96      367.61      7.27 o 
  -2  10   4      476.60      506.54      6.10 o 
  -1  10   4      486.29      575.07      7.36 o 
   0  10   4       59.37       41.65      1.31 o 
   1  10   4        4.34        2.44      0.55 o 
   2  10   4     1076.07     1134.41     14.05 o 
   3  10   4     3073.64     2995.60     37.69 o 
   4  10   4        4.24        3.69      1.13 o 
   5  10   4      213.50      220.96      5.90 o 
   6  10   4      606.68      587.50     11.71 o 
   7  10   4        5.03        0.33      1.35 o 
  -9  11   4      122.70      141.97      6.76 o 
  -8  11   4      268.67      260.76      7.99 o 
  -7  11   4      223.20      209.57      6.50 o 
  -6  11   4       48.60       46.47      3.54 o 
  -5  11   4        8.58        6.10      1.23 o 
  -4  11   4       15.83       13.60      1.38 o 
  -3  11   4      209.55      202.76      4.26 o 
  -2  11   4       90.10       89.02      1.89 o 
  -1  11   4        0.30       -0.29      0.44 o 
   0  11   4      217.44      213.63      4.49 o 
   1  11   4     1733.37     1830.13     20.48 o 
   2  11   4      126.40      115.15      2.75 o 
   3  11   4       87.65       87.46      2.69 o 
   4  11   4      274.61      250.26      6.40 o 
   5  11   4      117.71      124.43      4.34 o 
   6  11   4      630.32      603.04     12.07 o 
   7  11   4      122.27      117.41      5.18 o 
  -9  12   4       12.24       15.96      3.02 o 
  -8  12   4      128.24      130.07      5.37 o 
  -7  12   4       17.24       15.45      2.18 o 
  -6  12   4      190.39      207.06      8.38 o 
  -5  12   4       87.57       70.92      2.68 o 
  -4  12   4      292.90      293.64      5.98 o 
  -3  12   4      390.33      341.17      6.20 o 
  -2  12   4      461.95      462.66      6.87 o 
  -1  12   4      445.18      453.54      6.47 o 
   0  12   4      587.94      609.90      7.73 o 
   1  12   4      601.37      609.90      9.41 o 
   2  12   4        2.41        1.84      1.12 o 
   3  12   4      268.03      252.25      5.44 o 
   4  12   4       49.95       47.12      2.91 o 
   5  12   4       64.42       68.98      4.16 o 
   6  12   4       12.81        9.25      1.74 o 
   7  12   4       55.59       52.24      3.55 o 
  -9  13   4       12.16       10.07      2.66 o 
  -8  13   4        1.66        2.29      1.68 o 
  -7  13   4       15.62       15.14      2.22 o 
  -6  13   4       14.39        8.70      1.92 o 
  -5  13   4      373.94      340.36      6.80 o 
  -4  13   4       77.24       73.54      2.77 o 
  -3  13   4      482.19      463.97      7.94 o 
  -2  13   4       54.41       58.20      2.25 o 
  -1  13   4        0.41       -0.22      0.95 o 
   0  13   4      885.74      908.04     11.77 o 
   1  13   4        1.46        0.90      0.80 o 
   2  13   4      429.94      417.44      7.54 o 
   3  13   4      122.40      130.48      4.17 o 
   4  13   4        7.31        8.17      1.78 o 
   5  13   4       81.26       72.75      3.63 o 
   6  13   4       17.72       18.23      2.21 o 
   7  13   4       12.25        4.28      1.66 o 
  -9  14   4       42.14       51.12      4.86 o 
  -8  14   4       38.29       33.17      3.11 o 
  -7  14   4        5.25        5.76      2.04 o 
  -6  14   4        1.65        0.08      1.28 o 
  -5  14   4        7.31       12.42      1.59 o 
  -4  14   4        0.11       -0.28      0.96 o 
  -3  14   4      964.05      928.38     14.01 o 
  -2  14   4       61.92       68.97      2.50 o 
  -1  14   4     3187.81     3282.67     49.60 o 
   0  14   4       49.87       45.45      1.96 o 
   1  14   4      523.65      511.03      7.89 o 
   2  14   4      442.21      445.38      9.04 o 
   3  14   4      152.24      147.85      4.53 o 
   4  14   4        6.04        5.88      1.48 o 
   5  14   4       29.55       30.45      4.57 o 
   6  14   4        1.93       -0.74      1.35 o 
  -8  15   4       12.92       10.54      2.23 o 
  -7  15   4       30.76       31.27      3.08 o 
  -6  15   4        1.55        0.73      1.37 o 
  -5  15   4      182.89      176.09      5.10 o 
  -4  15   4        8.37        7.89      1.36 o 
  -3  15   4        8.83        5.99      1.21 o 
  -2  15   4       51.12       52.58      2.38 o 
  -1  15   4     1306.55     1350.45     19.40 o 
   0  15   4      349.96      360.63      7.49 o 
   1  15   4       72.84       78.40      2.66 o 
   2  15   4       97.77       92.64      4.18 o 
   3  15   4      136.70      129.42      4.32 o 
   4  15   4        8.03        6.86      1.55 o 
   5  15   4        0.93        0.10      1.26 o 
   6  15   4        0.47        1.41      1.45 o 
  -8  16   4       12.84       15.15      2.81 o 
  -7  16   4       10.64        3.30      2.02 o 
  -6  16   4       49.59       57.23      3.94 o 
  -5  16   4       38.77       32.40      2.86 o 
  -4  16   4       77.34       79.57      3.16 o 
  -3  16   4        0.83        0.70      0.97 o 
  -2  16   4      735.60      720.15     11.60 o 
  -1  16   4      734.12      729.57     11.72 o 
   0  16   4       34.51       39.48      2.55 o 
   1  16   4      160.82      150.31      4.32 o 
   2  16   4        0.07        0.59      1.06 o 
   3  16   4      103.06      109.55      4.04 o 
   4  16   4       69.45       68.74      3.59 o 
   5  16   4       44.07       48.53      3.37 o 
   6  16   4       16.28       13.76      2.26 o 
  -8  17   4       80.23       90.21      6.13 o 
  -7  17   4       34.88       33.09      3.35 o 
  -6  17   4       28.12       29.44      3.02 o 
  -5  17   4       21.19       19.25      2.48 o 
  -4  17   4      197.84      193.77      5.60 o 
  -3  17   4      235.81      209.80      5.00 o 
  -2  17   4        3.60        7.07      1.34 o 
  -1  17   4       32.01       31.72      2.15 o 
   0  17   4        2.85        3.48      1.68 o 
   1  17   4        0.97        0.25      1.65 o 
   2  17   4       54.72       50.56      2.94 o 
   3  17   4        2.20        3.18      1.40 o 
   4  17   4       61.22       58.13      3.44 o 
   5  17   4       90.18      108.25      4.47 o 
  -7  18   4       25.07       20.85      2.86 o 
  -6  18   4       56.35       48.28      3.82 o 
  -5  18   4       36.37       37.49      3.29 o 
  -4  18   4       29.56       17.47      2.35 o 
  -3  18   4        0.13       -0.36      1.17 o 
  -2  18   4        6.82        6.07      1.35 o 
  -1  18   4        0.89        0.00      1.30 o 
   0  18   4      122.65      122.25      4.75 o 
   1  18   4       28.78       30.51      3.34 o 
   2  18   4        1.50        3.33      1.87 o 
   3  18   4        8.74       12.18      1.85 o 
   4  18   4       11.85       10.85      1.91 o 
   5  18   4       14.01       14.73      2.13 o 
  -7  19   4      117.01      121.66      7.51 o 
  -6  19   4        0.24       -0.88      1.62 o 
  -5  19   4       23.77       31.25      3.08 o 
  -4  19   4       17.44       22.87      2.61 o 
  -3  19   4      136.45      143.14      4.83 o 
  -2  19   4        5.76        5.12      1.52 o 
  -1  19   4        1.91        2.30      1.51 o 
   0  19   4       18.50       15.07      2.51 o 
   1  19   4       26.79       25.48      3.26 o 
   2  19   4       55.17       53.91      4.60 o 
   3  19   4       99.80      111.65      4.61 o 
   4  19   4        0.16        1.68      1.46 o 
  -6  20   4        0.07        0.69      1.64 o 
  -5  20   4      113.49      109.02      5.04 o 
  -4  20   4       41.52       41.34      3.48 o 
  -3  20   4       39.12       30.84      2.64 o 
  -2  20   4       21.94       20.68      2.53 o 
  -1  20   4      324.42      324.61     10.28 o 
   0  20   4       68.10       61.11      4.75 o 
   1  20   4       39.88       36.35      3.88 o 
   2  20   4       71.02       70.93      5.30 o 
   3  20   4       15.73       13.75      2.83 o 
   4  20   4       17.73       16.03      2.20 o 
  -5  21   4       84.14       79.86      4.96 o 
  -4  21   4       28.03       33.31      3.21 o 
  -3  21   4        7.34        6.98      1.98 o 
  -2  21   4       17.92       23.19      2.73 o 
  -1  21   4       20.08       17.88      3.03 o 
   0  21   4       13.37       13.88      2.76 o 
   1  21   4        0.00       -0.55      2.35 o 
   2  21   4       10.80        8.35      2.54 o 
   3  21   4      109.51      114.17      6.55 o 
  -4  22   4        2.60        2.30      1.72 o 
  -3  22   4       61.84       69.75      5.19 o 
  -2  22   4        6.32        2.32      3.47 o 
  -1  22   4        0.12       -0.95      1.91 o 
   0  22   4       19.93       11.60      2.57 o 
   1  22   4       83.29       74.41      5.57 o 
   2  22   4        1.86        4.77      2.38 o 
  -3  23   4       59.39       45.69      4.38 o 
  -2  23   4       48.43       59.66      4.94 o 
  -1  23   4        1.89       -0.64      1.99 o 
   0  23   4       29.11       32.05      5.17 o 
   1  23   4        0.00        1.57      2.09 o 
 -10   1   5       26.21       31.66      3.27 o 
  -9   1   5      122.55      129.12      3.33 o 
  -8   1   5      105.13      107.05      3.18 o 
  -7   1   5      243.01      237.69      4.47 o 
  -6   1   5       57.69       67.24      2.37 o 
  -5   1   5      177.61      181.45      3.02 o 
  -4   1   5       58.99       61.42      1.67 o 
  -3   1   5     4670.78     4813.98     67.42 o 
  -2   1   5       35.49       30.05      0.91 o 
  -1   1   5      349.75      361.04      3.59 o 
   0   1   5      107.16      102.41      1.65 o 
   1   1   5        6.24        5.02      1.00 o 
   2   1   5     1542.68     1675.84     20.07 o 
   3   1   5      415.96      432.95      6.16 o 
   4   1   5      482.92      428.08      7.46 o 
   5   1   5       59.46       67.11      2.63 o 
   6   1   5      264.69      246.70      5.64 o 
   7   1   5       37.63       33.48      2.41 o 
   8   1   5        3.03        2.19      1.35 o 
 -10   2   5       49.21       48.41      4.10 o 
  -9   2   5       14.31       14.83      1.64 o 
  -8   2   5      106.99      110.24      3.06 o 
  -7   2   5       13.23       15.16      1.22 o 
  -6   2   5      381.65      402.13      6.23 o 
  -5   2   5      545.48      601.05      7.92 o 
  -4   2   5       46.66       55.46      1.33 o 
  -3   2   5      108.98      104.26      1.58 o 
  -2   2   5      200.84      186.18      2.72 o 
  -1   2   5      316.55      337.07      3.97 o 
   0   2   5        2.82        8.77      0.70 o 
   1   2   5      616.66      647.57      7.51 o 
   2   2   5      187.70      184.78      2.88 o 
   3   2   5        4.09        5.95      0.79 o 
   4   2   5       48.06       40.43      2.07 o 
   5   2   5      171.06      148.31      3.93 o 
   6   2   5       74.80       71.58      2.98 o 
   7   2   5        8.74        5.26      1.32 o 
   8   2   5       52.49       54.08      3.18 o 
 -11   3   5       51.67       61.10      5.59 o 
 -10   3   5      430.06      438.29     12.41 o 
  -9   3   5      351.10      360.04      8.02 o 
  -8   3   5      353.11      359.75      6.43 o 
  -7   3   5        0.26        0.47      0.62 o 
  -6   3   5      122.77      124.45      2.62 o 
  -5   3   5      387.50      375.23      5.11 o 
  -4   3   5      390.14      369.31      5.27 o 
  -3   3   5      882.32      922.73     10.48 o 
  -2   3   5       24.95       26.25      0.65 o 
  -1   3   5     1368.34     1435.87     15.54 o 
   0   3   5     4248.06     4642.33     48.31 o 
   1   3   5     2031.20     2185.15     23.07 o 
   2   3   5        2.05        4.02      0.89 o 
   3   3   5        3.50        2.45      0.57 o 
   4   3   5       49.74       41.11      2.13 o 
   5   3   5       56.24       53.31      2.71 o 
   6   3   5       79.29       82.24      3.80 o 
   7   3   5       15.28       14.28      1.80 o 
   8   3   5       12.73       15.22      1.90 o 
 -11   4   5       23.29       19.90      5.08 o 
 -10   4   5        8.35        6.46      2.02 o 
  -9   4   5       92.95      100.87      6.32 o 
  -8   4   5      947.58      964.15     13.87 o 
  -7   4   5      358.37      369.44      6.28 o 
  -6   4   5       16.33       14.85      1.36 o 
  -5   4   5       23.24       28.59      1.37 o 
  -4   4   5      234.94      242.35      4.26 o 
  -3   4   5     2039.78     2076.76     22.76 o 
  -2   4   5        0.20        4.82      0.41 o 
  -1   4   5      225.47      203.95      2.73 o 
   0   4   5      669.98      771.67     10.97 o 
   1   4   5       48.91       63.07      1.59 o 
   2   4   5        0.25        0.92      0.59 o 
   3   4   5      119.84      117.10      2.62 o 
   4   4   5       54.07       51.33      3.74 o 
   5   4   5      549.64      527.57      9.15 o 
   6   4   5      200.37      195.48      5.34 o 
   7   4   5      554.28      580.91     10.62 o 
   8   4   5       31.09       31.45      2.53 o 
 -10   5   5       21.62       23.88      3.25 o 
  -9   5   5        8.80        8.67      2.82 o 
  -8   5   5      435.39      447.25      8.33 o 
  -7   5   5       24.77       23.66      1.73 o 
  -6   5   5       57.35       51.69      2.18 o 
  -5   5   5       65.75       62.67      2.38 o 
  -4   5   5     1524.20     1602.31     20.75 o 
  -3   5   5       50.59       35.48      1.14 o 
  -2   5   5       97.83       94.93      1.77 o 
  -1   5   5     1696.89     1857.85     22.43 o 
   0   5   5      251.20      247.86      3.48 o 
   1   5   5      251.67      281.33      4.15 o 
   2   5   5       35.58       39.56      1.47 o 
   3   5   5       76.56       77.25      2.27 o 
   4   5   5      730.86      693.79     11.06 o 
   5   5   5        0.56        0.64      0.90 o 
   6   5   5       84.11       85.91      3.42 o 
   7   5   5      208.79      215.01      5.99 o 
   8   5   5       44.64       39.60      3.16 o 
 -10   6   5       14.66       17.21      5.22 o 
  -9   6   5      199.42      207.53      8.88 o 
  -8   6   5       68.26       74.55      3.23 o 
  -7   6   5      608.12      598.10     11.27 o 
  -6   6   5      364.72      360.44      7.25 o 
  -5   6   5      458.31      510.58      9.12 o 
  -4   6   5      651.86      607.93      7.66 o 
  -3   6   5     1793.91     1725.94     20.67 o 
  -2   6   5      432.95      503.37      5.93 o 
  -1   6   5       17.12       37.60      1.05 o 
   0   6   5      310.41      389.92      5.03 o 
   1   6   5      338.01      323.13      4.89 o 
   2   6   5       12.06       10.42      0.93 o 
   3   6   5       25.27       26.78      1.68 o 
   4   6   5      470.76      465.25      8.97 o 
   5   6   5      262.61      247.05      5.47 o 
   6   6   5       47.28       44.72      2.83 o 
   7   6   5        4.59        5.51      1.69 o 
   8   6   5       19.22       18.22      3.00 o 
 -10   7   5       45.16       40.91      4.17 o 
  -9   7   5        0.07        2.03      1.69 o 
  -8   7   5      136.12      140.21      7.37 o 
  -7   7   5        3.58        4.06      1.81 o 
  -6   7   5     1908.48     1916.05     29.66 o 
  -5   7   5      217.98      197.15      5.02 o 
  -4   7   5        1.05        1.94      0.48 o 
  -3   7   5      671.05      736.54     10.36 o 
  -2   7   5      865.50      817.08      9.19 o 
  -1   7   5        9.55       10.16      0.74 o 
   0   7   5      566.88      633.40      7.89 o 
   1   7   5       11.53       26.90      1.15 o 
   2   7   5      492.97      509.31      7.54 o 
   3   7   5       43.66       50.27      2.14 o 
   4   7   5      209.28      200.15      5.12 o 
   5   7   5       35.11       32.95      2.37 o 
   6   7   5      481.04      476.61     11.05 o 
   7   7   5      214.91      231.10      8.32 o 
   8   7   5        0.68        1.01      1.76 o 
 -10   8   5        0.75        1.59      1.98 o 
  -9   8   5        0.37        0.05      1.63 o 
  -8   8   5       10.37        8.85      1.90 o 
  -7   8   5        2.09        4.61      1.50 o 
  -6   8   5     1315.10     1362.19     21.91 o 
  -5   8   5     1008.28      969.94     15.62 o 
  -4   8   5     1649.50     1637.19     23.63 o 
  -3   8   5        7.41        3.31      0.63 o 
  -2   8   5     1079.90     1105.51     11.66 o 
  -1   8   5      215.76      200.97      3.40 o 
   0   8   5        6.01       10.99      0.82 o 
   1   8   5       20.92       25.77      1.17 o 
   2   8   5       96.57       93.92      2.52 o 
   3   8   5      780.23      711.22     10.44 o 
   4   8   5       27.29       27.75      1.97 o 
   5   8   5        0.08        0.61      1.11 o 
   6   8   5       38.73       35.95      3.05 o 
   7   8   5       61.20       55.71      7.82 o 
 -10   9   5       53.87       53.02      3.98 o 
  -9   9   5       49.67       39.30      3.95 o 
  -8   9   5      204.78      211.61      7.76 o 
  -7   9   5        7.75       12.08      1.60 o 
  -6   9   5      125.02      113.75      5.66 o 
  -5   9   5      491.61      470.69      8.92 o 
  -4   9   5       70.50       56.99      2.17 o 
  -3   9   5      209.11      197.97      4.15 o 
  -2   9   5       33.10       39.21      1.19 o 
  -1   9   5      714.42      756.32      9.29 o 
   0   9   5      349.11      356.98      5.08 o 
   1   9   5       14.51       13.13      0.95 o 
   2   9   5      253.36      268.36      4.52 o 
   3   9   5       74.00       65.90      2.39 o 
   4   9   5     1678.09     1612.57     23.21 o 
   5   9   5      902.08      890.43     15.65 o 
   6   9   5       98.83      103.18      6.93 o 
   7   9   5        0.22       -2.12      2.65 o 
 -10  10   5       11.46       15.32      2.46 o 
  -9  10   5       14.21       14.57      2.95 o 
  -8  10   5      131.11      113.92      5.59 o 
  -7  10   5      121.41      109.19      4.40 o 
  -6  10   5      134.15      126.77      3.96 o 
  -5  10   5      336.42      345.91      7.92 o 
  -4  10   5     1677.65     1733.48     23.60 o 
  -3  10   5     1423.16     1383.02     23.74 o 
  -2  10   5      763.11      743.01      8.54 o 
  -1  10   5      445.86      473.53      6.35 o 
   0  10   5      376.99      353.18      5.02 o 
   1  10   5      420.12      390.89      6.28 o 
   2  10   5     1227.14     1257.19     16.94 o 
   3  10   5      196.63      198.18      4.25 o 
   4  10   5       24.94       19.30      1.77 o 
   5  10   5      219.90      202.02      5.67 o 
   6  10   5      216.70      213.04      9.08 o 
   7  10   5       80.05       67.47      4.44 o 
  -9  11   5       33.93       32.45      4.10 o 
  -8  11   5        5.67        3.90      1.84 o 
  -7  11   5      246.29      241.58     11.69 o 
  -6  11   5      368.01      395.34     10.19 o 
  -5  11   5      165.55      177.23      4.17 o 
  -4  11   5      109.35       91.41      3.24 o 
  -3  11   5     2588.12     2443.23     31.09 o 
  -2  11   5      389.90      383.39      5.72 o 
  -1  11   5        7.39        8.44      0.84 o 
   0  11   5       13.15       10.61      1.11 o 
   1  11   5      660.90      670.33      9.92 o 
   2  11   5     3662.14     3552.13     47.55 o 
   3  11   5       43.66       41.23      2.34 o 
   4  11   5       10.29       15.17      1.81 o 
   5  11   5        0.15       -1.22      1.13 o 
   6  11   5      366.30      374.81      9.85 o 
   7  11   5       34.83       33.65      3.28 o 
  -9  12   5        3.99       -0.62      1.80 o 
  -8  12   5      323.51      323.64     10.53 o 
  -7  12   5       90.16       92.11      4.19 o 
  -6  12   5      156.16      132.95      4.25 o 
  -5  12   5      296.08      295.02      6.03 o 
  -4  12   5       20.15       22.03      1.58 o 
  -3  12   5     1953.46     1946.19     26.57 o 
  -2  12   5      296.51      318.58      5.41 o 
  -1  12   5      294.54      299.23      4.80 o 
   0  12   5     1753.88     1780.29     22.57 o 
   1  12   5        2.78        2.44      0.92 o 
   2  12   5       26.97       20.06      1.69 o 
   3  12   5       35.52       33.54      2.20 o 
   4  12   5        0.88        2.55      1.24 o 
   5  12   5       86.99       85.21      3.83 o 
   6  12   5      110.47      107.14      4.88 o 
   7  12   5        4.47        3.68      1.73 o 
  -9  13   5      162.01      179.28      8.17 o 
  -8  13   5      602.78      594.28     16.07 o 
  -7  13   5      145.60      141.32      6.02 o 
  -6  13   5       89.53       87.94      4.00 o 
  -5  13   5       20.46       27.14      1.92 o 
  -4  13   5      236.71      229.48      4.85 o 
  -3  13   5      359.18      341.03      6.37 o 
  -2  13   5      667.23      696.82     10.07 o 
  -1  13   5      741.64      767.00     12.05 o 
   0  13   5     1694.15     1718.03     23.52 o 
   1  13   5       62.60       67.37      2.33 o 
   2  13   5      153.34      148.77      4.53 o 
   3  13   5      244.26      228.38      5.84 o 
   4  13   5      118.74      126.75      4.36 o 
   5  13   5       32.76       30.25      4.48 o 
   6  13   5       18.03       19.00      2.63 o 
  -9  14   5       22.74       20.28      3.31 o 
  -8  14   5       48.22       40.97      6.80 o 
  -7  14   5      127.79      140.85      6.04 o 
  -6  14   5       48.50       42.44      3.22 o 
  -5  14   5      325.25      340.24      8.27 o 
  -4  14   5       36.73       35.49      2.05 o 
  -3  14   5       10.28        9.56      1.28 o 
  -2  14   5      487.92      482.29      8.32 o 
  -1  14   5     1459.42     1481.31     20.96 o 
   0  14   5        4.82        8.10      1.43 o 
   1  14   5      940.81      934.62     14.46 o 
   2  14   5       43.37       35.21      2.42 o 
   3  14   5        3.67        2.27      1.25 o 
   4  14   5        2.88        3.73      1.30 o 
   5  14   5        1.19       -0.24      1.20 o 
   6  14   5      106.03       95.41      5.96 o 
  -8  15   5       39.59       39.64      4.62 o 
  -7  15   5      395.32      386.52     29.49 o 
  -6  15   5      146.76      140.05      5.27 o 
  -5  15   5      126.86      122.85      3.87 o 
  -4  15   5        2.59        4.04      1.02 o 
  -3  15   5      111.39      114.64      4.23 o 
  -2  15   5       47.37       46.30      2.42 o 
  -1  15   5     1604.60     1605.04     22.73 o 
   0  15   5      152.57      152.14      5.09 o 
   1  15   5      577.88      609.51     10.17 o 
   2  15   5      198.86      207.82      5.46 o 
   3  15   5      393.87      375.39      8.32 o 
   4  15   5       15.57       17.67      2.08 o 
   5  15   5      293.71      288.96      7.53 o 
   6  15   5        6.67        5.71      1.97 o 
  -8  16   5        5.63        7.40      2.38 o 
  -7  16   5       27.41       27.52      3.55 o 
  -6  16   5      282.76      278.37      9.09 o 
  -5  16   5      185.58      188.29      6.11 o 
  -4  16   5      258.36      263.15      5.68 o 
  -3  16   5      203.44      205.66      4.84 o 
  -2  16   5       23.73       22.49      1.85 o 
  -1  16   5      103.58      113.97      3.89 o 
   0  16   5      653.83      654.03     11.87 o 
   1  16   5      341.63      354.08      7.57 o 
   2  16   5        8.67        6.37      1.45 o 
   3  16   5      419.85      412.45      8.95 o 
   4  16   5      206.71      202.29      5.94 o 
   5  16   5        8.35        3.72      1.63 o 
  -8  17   5      149.82      156.86     10.08 o 
  -7  17   5      441.12      445.55     13.38 o 
  -6  17   5      134.74      145.25      5.64 o 
  -5  17   5      358.36      354.11     12.12 o 
  -4  17   5        0.87       -1.29      1.34 o 
  -3  17   5      349.08      347.92      6.95 o 
  -2  17   5       42.20       46.55      2.61 o 
  -1  17   5      180.98      184.31      5.10 o 
   0  17   5        3.89        4.07      2.74 o 
   1  17   5      119.35      133.65      7.72 o 
   2  17   5       28.55       28.97      2.55 o 
   3  17   5      163.20      174.18      5.33 o 
   4  17   5       12.78        8.81      1.80 o 
   5  17   5      344.66      336.57      8.47 o 
  -7  18   5        5.37        4.80      2.14 o 
  -6  18   5        0.09        0.21      1.60 o 
  -5  18   5      439.84      437.28     10.81 o 
  -4  18   5      172.09      175.69      5.43 o 
  -3  18   5      894.48      900.12     16.23 o 
  -2  18   5      517.80      531.55      9.49 o 
  -1  18   5       45.53       50.42      3.05 o 
   0  18   5      194.02      191.60      6.66 o 
   1  18   5        6.17        4.75      2.03 o 
   2  18   5        6.73        5.39      2.07 o 
   3  18   5       39.92       35.03      2.79 o 
   4  18   5       34.32       33.16      2.84 o 
  -7  19   5       61.90       61.68      5.22 o 
  -6  19   5      256.37      238.66      9.11 o 
  -5  19   5      172.47      186.01      6.52 o 
  -4  19   5       50.74       58.80      3.59 o 
  -3  19   5       15.11       15.54      2.05 o 
  -2  19   5      145.01      149.45      4.91 o 
  -1  19   5       10.50        8.77      2.09 o 
   0  19   5       67.96       60.73      4.67 o 
   1  19   5      301.40      320.78     10.41 o 
   2  19   5       13.23        7.25      2.33 o 
   3  19   5      159.18      149.70      7.06 o 
   4  19   5       66.91       59.76      3.76 o 
  -6  20   5        8.92       10.42      2.55 o 
  -5  20   5      113.23       98.96      4.81 o 
  -4  20   5        2.79        3.42      1.62 o 
  -3  20   5      464.29      482.29     10.41 o 
  -2  20   5      191.72      192.74      7.51 o 
  -1  20   5      374.69      373.70     11.37 o 
   0  20   5       35.65       40.69      4.05 o 
   1  20   5       70.32       73.79      5.11 o 
   2  20   5      236.75      249.55      9.36 o 
   3  20   5       89.29       92.03      9.64 o 
  -5  21   5        1.62        3.54      2.06 o 
  -4  21   5       10.17        7.43      1.93 o 
  -3  21   5      181.26      201.33      7.07 o 
  -2  21   5       85.23       85.92      5.16 o 
  -1  21   5       46.65       47.95      4.33 o 
   0  21   5       66.71       66.47      5.22 o 
   1  21   5      114.27      103.53      5.96 o 
   2  21   5       33.93       33.95      4.56 o 
  -4  22   5       48.65       43.78      3.70 o 
  -3  22   5      250.91      250.50     10.96 o 
  -2  22   5       29.49       32.56      3.74 o 
  -1  22   5      168.86      174.14      7.45 o 
   0  22   5      203.09      213.89      8.49 o 
   1  22   5      111.84      122.16      7.06 o 
  -3  23   5       58.30       67.67      6.20 o 
  -2  23   5       18.15       17.06      3.09 o 
  -1  23   5       60.23       61.68      5.12 o 
   0  23   5        7.22       14.31      3.04 o 
 -10   0   6      104.93      116.34     11.00 o 
  -9   0   6      475.84      481.15     15.81 o 
  -8   0   6       31.04       37.95      4.41 o 
  -7   0   6       20.68       21.16      1.85 o 
  -6   0   6      403.11      424.08     10.90 o 
  -5   0   6     1027.45     1072.14     18.27 o 
  -4   0   6      145.52      195.36      4.00 o 
  -3   0   6     1385.44     1335.30     21.54 o 
  -2   0   6        6.23       20.23      0.99 o 
  -1   0   6     2966.83     2895.64     35.01 o 
   0   0   6       24.31       15.92      0.97 o 
   1   0   6        3.93       23.91      1.25 o 
   2   0   6     1037.94      981.11     14.98 o 
   3   0   6     1047.31     1049.60     21.54 o 
   4   0   6      122.35       99.86      4.37 o 
   5   0   6       29.15       29.77      2.98 o 
   6   0   6       48.10       35.00      3.47 o 
   7   0   6       44.12       40.38      3.91 o 
 -10   1   6       11.43       12.09      3.16 o 
  -9   1   6      122.62      130.95      6.43 o 
  -8   1   6      994.44      994.32     15.20 o 
  -7   1   6      557.04      567.81      9.31 o 
  -6   1   6      456.40      429.37      6.53 o 
  -5   1   6      776.09      820.30     10.92 o 
  -4   1   6      229.35      292.53      4.53 o 
  -3   1   6        4.01        6.98      0.70 o 
  -2   1   6      302.37      316.28      4.10 o 
  -1   1   6      955.94      882.01      8.64 o 
   0   1   6      737.74      760.86      7.58 o 
   1   1   6      119.71      102.93      1.78 o 
   2   1   6     1977.21     1901.67     20.54 o 
   3   1   6        4.37       -0.07      1.10 o 
   4   1   6      547.39      536.29      9.06 o 
   5   1   6      287.74      274.82      5.91 o 
   6   1   6      376.43      347.38      7.28 o 
   7   1   6      127.20      148.74      5.89 o 
 -11   2   6      146.59      150.51     13.34 o 
 -10   2   6       53.54       64.33      4.80 o 
  -9   2   6      377.60      384.89     12.26 o 
  -8   2   6       64.81       68.17      4.23 o 
  -7   2   6       27.78       30.95      1.64 o 
  -6   2   6       28.22       19.87      1.19 o 
  -5   2   6     1025.30      995.52     12.33 o 
  -4   2   6     1393.50     1356.23     18.63 o 
  -3   2   6     1442.32     1437.84     16.19 o 
  -2   2   6        5.58       -0.08      0.36 o 
  -1   2   6     2156.37     2112.50     19.87 o 
   0   2   6      266.73      230.91      3.08 o 
   1   2   6        7.82       10.57      1.15 o 
   2   2   6      175.70      166.16      2.84 o 
   3   2   6       63.29       67.94      2.56 o 
   4   2   6      191.19      204.95      5.57 o 
   5   2   6       18.58       25.42      1.98 o 
   6   2   6        5.46        4.51      1.40 o 
   7   2   6       42.08       41.45      2.79 o 
 -11   3   6        1.30        0.54      1.56 o 
 -10   3   6      526.43      551.94     18.74 o 
  -9   3   6      237.23      236.73      7.24 o 
  -8   3   6       29.39       28.68      2.26 o 
  -7   3   6      801.53      802.56     10.71 o 
  -6   3   6      121.35      100.21      2.95 o 
  -5   3   6      824.41      801.72     11.04 o 
  -4   3   6        0.06        0.24      0.53 o 
  -3   3   6      616.98      677.11      8.54 o 
  -2   3   6     1967.40     2081.55     22.56 o 
  -1   3   6      135.61      168.04      2.38 o 
   0   3   6      344.13      320.36      4.07 o 
   1   3   6      493.69      409.03      5.27 o 
   2   3   6      588.07      558.96      6.96 o 
   3   3   6     1065.79     1043.53     14.25 o 
   4   3   6       39.68       51.19      2.46 o 
   5   3   6      322.41      299.28      6.80 o 
   6   3   6      300.41      302.51      6.65 o 
   7   3   6      113.48      123.63      4.86 o 
 -11   4   6        0.39        1.78      1.68 o 
 -10   4   6        6.34        9.38      3.12 o 
  -9   4   6        1.57        0.22      1.47 o 
  -8   4   6      293.03      294.48      6.90 o 
  -7   4   6      113.39      126.24      3.47 o 
  -6   4   6      162.83      144.49      3.17 o 
  -5   4   6      228.55      205.38      3.56 o 
  -4   4   6      740.98      713.09      9.14 o 
  -3   4   6      108.76       77.57      1.42 o 
  -2   4   6     3786.45     3845.88     39.54 o 
  -1   4   6      486.57      465.87      5.38 o 
   0   4   6     2062.94     2047.38     21.03 o 
   1   4   6     2813.60     2685.85     30.06 o 
   2   4   6      137.50      138.79      3.17 o 
   3   4   6        1.50        3.75      0.96 o 
   4   4   6       59.98       58.74      2.79 o 
   5   4   6       12.97       12.81      1.84 o 
   6   4   6      248.13      249.47      5.89 o 
   7   4   6       53.13       44.95      2.92 o 
 -10   5   6       80.57       94.47      7.12 o 
  -9   5   6       16.22       21.46      2.97 o 
  -8   5   6      896.75      895.93     15.95 o 
  -7   5   6        1.55        0.07      1.05 o 
  -6   5   6        0.09        1.22      0.85 o 
  -5   5   6       71.58       69.89      4.48 o 
  -4   5   6       75.22       97.90      1.78 o 
  -3   5   6      183.79      167.17      2.46 o 
  -2   5   6      436.11      479.95      6.00 o 
  -1   5   6     2007.98     2264.51     22.17 o 
   0   5   6     2847.93     3184.02     34.21 o 
   1   5   6      143.11      139.26      2.70 o 
   2   5   6     1204.53     1186.37     15.50 o 
   3   5   6     1281.39     1246.33     16.79 o 
   4   5   6      596.21      564.60      9.56 o 
   5   5   6       45.33       41.72      4.64 o 
   6   5   6        0.44        1.79      1.42 o 
   7   5   6       64.27       61.80      4.61 o 
 -10   6   6       75.83       69.29      6.80 o 
  -9   6   6      413.83      407.05     15.34 o 
  -8   6   6        9.76       13.35      1.91 o 
  -7   6   6       14.66       22.99      4.82 o 
  -6   6   6     1816.77     1764.73     28.84 o 
  -5   6   6      203.70      207.59      4.28 o 
  -4   6   6      246.87      270.57      3.77 o 
  -3   6   6      487.85      427.85      6.00 o 
  -2   6   6     2400.68     2405.22     26.41 o 
  -1   6   6      890.68      830.56      9.03 o 
   0   6   6     2941.14     3080.87     36.65 o 
   1   6   6      364.42      339.63      5.22 o 
   2   6   6      212.96      182.09      3.68 o 
   3   6   6     1038.41      953.16     14.49 o 
   4   6   6      183.76      182.47      4.95 o 
   5   6   6       23.21       17.75      1.97 o 
   6   6   6      175.98      179.11      8.12 o 
   7   6   6       74.87       80.04      4.59 o 
 -10   7   6      208.46      223.67     11.22 o 
  -9   7   6      320.90      329.53     13.57 o 
  -8   7   6      121.70      117.03      4.59 o 
  -7   7   6       13.82       16.61      2.10 o 
  -6   7   6     2138.26     2130.15     32.67 o 
  -5   7   6      537.56      552.14      8.86 o 
  -4   7   6      692.56      708.67      9.37 o 
  -3   7   6       43.49       35.55      1.84 o 
  -2   7   6     1533.11     1636.51     17.59 o 
  -1   7   6       92.16       88.88      1.94 o 
   0   7   6       67.62       59.85      1.65 o 
   1   7   6       13.03       16.27      1.19 o 
   2   7   6      182.83      185.98      3.80 o 
   3   7   6      127.81      127.34      3.97 o 
   4   7   6     1724.12     1612.90     25.48 o 
   5   7   6      522.37      509.47     10.21 o 
   6   7   6       10.70        9.16      1.76 o 
   7   7   6      197.72      202.04      7.88 o 
 -10   8   6       11.44       11.12      3.69 o 
  -9   8   6        0.51        2.75      2.59 o 
  -8   8   6       48.87       50.56      4.25 o 
  -7   8   6      325.96      336.44      8.44 o 
  -6   8   6      173.75      194.17      4.44 o 
  -5   8   6      126.27       98.26      3.17 o 
  -4   8   6     2510.77     2448.21     33.20 o 
  -3   8   6     2917.59     2894.61     35.17 o 
  -2   8   6      183.86      141.01      2.39 o 
  -1   8   6      171.88      145.88      3.41 o 
   0   8   6        7.74       11.92      1.08 o 
   1   8   6       15.23        7.99      0.96 o 
   2   8   6      177.01      173.46      4.09 o 
   3   8   6     1372.62     1301.20     19.18 o 
   4   8   6       11.61       19.78      1.95 o 
   5   8   6        0.49       -0.38      1.21 o 
   6   8   6       74.40       83.92      4.38 o 
   7   8   6      300.23      315.55     12.92 o 
 -10   9   6       62.25       65.42      7.05 o 
  -9   9   6      363.67      395.47     11.92 o 
  -8   9   6       25.49       27.31      3.16 o 
  -7   9   6      134.86      139.30      4.97 o 
  -6   9   6       96.84       79.42      3.36 o 
  -5   9   6      371.58      350.31      7.16 o 
  -4   9   6      346.90      297.83      5.34 o 
  -3   9   6       44.65       39.39      1.58 o 
  -2   9   6      173.80      162.45      2.78 o 
  -1   9   6      433.97      430.62      6.18 o 
   0   9   6       25.63       22.28      1.48 o 
   1   9   6      151.26      140.34      3.19 o 
   2   9   6        1.46        2.08      1.29 o 
   3   9   6     1093.44     1004.62     15.44 o 
   4   9   6       80.69       89.64      3.55 o 
   5   9   6      216.07      221.74      6.00 o 
   6   9   6      385.20      380.66      9.97 o 
   7   9   6        9.93        8.65      2.37 o 
 -10  10   6       14.24       13.94      3.96 o 
  -9  10   6       54.37       52.96      4.56 o 
  -8  10   6        3.37        2.11      1.64 o 
  -7  10   6        4.81        2.46      1.27 o 
  -6  10   6       73.51       66.80      2.94 o 
  -5  10   6      158.50      141.76      3.84 o 
  -4  10   6       48.81       38.22      1.89 o 
  -3  10   6      538.94      488.99      7.95 o 
  -2  10   6      711.23      682.42      8.46 o 
  -1  10   6      348.97      329.07      5.03 o 
   0  10   6      186.85      174.94      3.93 o 
   1  10   6      559.00      560.85      9.07 o 
   2  10   6       98.43       89.48      3.30 o 
   3  10   6       22.11       27.51      2.60 o 
   4  10   6       13.36       13.37      1.83 o 
   5  10   6      159.88      155.05      5.59 o 
   6  10   6       25.74       27.86      2.96 o 
   7  10   6       81.53       85.19      5.28 o 
 -10  11   6       10.20        7.64      3.39 o 
  -9  11   6       48.84       53.29      4.91 o 
  -8  11   6      130.10      119.62      5.90 o 
  -7  11   6      370.01      376.97      9.49 o 
  -6  11   6        0.42        1.07      1.02 o 
  -5  11   6      381.12      378.83      7.14 o 
  -4  11   6      575.44      559.82      9.01 o 
  -3  11   6       26.39       26.00      1.71 o 
  -2  11   6       39.97       34.96      1.61 o 
  -1  11   6      290.88      297.40      4.78 o 
   0  11   6        0.02        0.99      1.06 o 
   1  11   6     2265.39     2165.66     29.15 o 
   2  11   6      281.02      254.46      6.00 o 
   3  11   6      643.10      627.79     11.71 o 
   4  11   6      284.43      286.18      6.93 o 
   5  11   6      121.08      121.85      5.02 o 
   6  11   6        1.84        4.09      1.74 o 
  -9  12   6      114.12      118.74      6.27 o 
  -8  12   6      283.89      272.84     15.68 o 
  -7  12   6       16.84       13.67      4.18 o 
  -6  12   6       46.72       47.55      3.34 o 
  -5  12   6       55.65       62.04      2.54 o 
  -4  12   6       19.04       20.45      1.54 o 
  -3  12   6       27.11       30.06      1.86 o 
  -2  12   6      782.28      763.57     10.84 o 
  -1  12   6        2.95        3.14      0.77 o 
   0  12   6       19.10       21.67      1.57 o 
   1  12   6       82.65       85.12      2.90 o 
   2  12   6      134.27      130.09      4.08 o 
   3  12   6        1.47       -1.62      0.94 o 
   4  12   6       10.81       10.40      1.95 o 
   5  12   6        7.42        9.74      2.01 o 
   6  12   6      226.75      230.00      7.54 o 
  -9  13   6       43.62       52.25      4.83 o 
  -8  13   6      512.86      517.57     16.65 o 
  -7  13   6       22.16       20.93      3.52 o 
  -6  13   6       67.07       73.22      3.92 o 
  -5  13   6       97.38       96.09      3.19 o 
  -4  13   6        0.95        0.76      0.82 o 
  -3  13   6      480.78      452.27      7.87 o 
  -2  13   6      741.84      713.94     11.25 o 
  -1  13   6     1319.52     1355.14     18.06 o 
   0  13   6       37.29       38.61      2.14 o 
   1  13   6       96.66      100.67      5.43 o 
   2  13   6      101.23       90.15      3.50 o 
   3  13   6       37.93       39.17      6.45 o 
   4  13   6       37.93       42.64      4.30 o 
   5  13   6      149.33      143.29      7.39 o 
   6  13   6      231.78      210.89      7.24 o 
  -9  14   6        7.23        9.77      2.65 o 
  -8  14   6        5.52        8.11      2.36 o 
  -7  14   6      212.83      231.56      8.46 o 
  -6  14   6       39.53       38.76      3.16 o 
  -5  14   6       37.98       43.22      2.45 o 
  -4  14   6      150.62      135.13      4.30 o 
  -3  14   6       63.17       60.37      2.51 o 
  -2  14   6      113.46      117.67      3.43 o 
  -1  14   6        3.75        2.00      1.86 o 
   0  14   6       99.46       94.26      4.05 o 
   1  14   6       37.64       46.84      2.67 o 
   2  14   6        4.11        2.16      1.23 o 
   3  14   6        1.36        1.08      1.30 o 
   4  14   6        0.02        0.32      1.36 o 
   5  14   6        2.17        1.84      1.53 o 
  -8  15   6       12.08       10.20      2.28 o 
  -7  15   6       12.95       16.39      2.78 o 
  -6  15   6       78.86       87.80      4.97 o 
  -5  15   6      173.04      177.80      5.22 o 
  -4  15   6        7.79        3.65      1.04 o 
  -3  15   6        0.10        1.08      0.93 o 
  -2  15   6       84.96       77.58      2.87 o 
  -1  15   6        9.92        9.77      1.57 o 
   0  15   6      289.80      315.80      7.08 o 
   1  15   6      250.32      238.03      5.93 o 
   2  15   6      448.56      431.09     10.19 o 
   3  15   6        0.52        0.55      1.28 o 
   4  15   6       44.21       42.36      3.46 o 
   5  15   6        1.58        1.75      1.62 o 
  -8  16   6       25.99       14.82      5.81 o 
  -7  16   6       12.32       12.26      2.63 o 
  -6  16   6        0.35        3.69      2.20 o 
  -5  16   6       20.74       10.15      1.72 o 
  -4  16   6       51.94       50.53      3.09 o 
  -3  16   6       15.88       15.74      1.66 o 
  -2  16   6       23.95       19.47      1.77 o 
  -1  16   6      494.74      506.17      9.95 o 
   0  16   6        0.69       -1.13      1.16 o 
   1  16   6      593.05      645.14     19.07 o 
   2  16   6       29.47       25.45      2.60 o 
   3  16   6       64.16       48.76      3.55 o 
   4  16   6       16.87       13.51      2.31 o 
   5  16   6        1.34       -0.19      1.91 o 
  -8  17   6        2.64        3.74      2.26 o 
  -7  17   6       10.04        7.07      2.43 o 
  -6  17   6       94.77      100.79      5.53 o 
  -5  17   6      313.30      328.48      9.10 o 
  -4  17   6        8.72        8.29      1.67 o 
  -3  17   6       11.86       14.50      1.87 o 
  -2  17   6      130.90      128.27      3.89 o 
  -1  17   6        3.44        3.41      1.34 o 
   0  17   6        5.54        5.83      1.50 o 
   1  17   6       84.86       85.33      5.37 o 
   2  17   6       10.57       12.38      2.03 o 
   3  17   6      152.12      143.09      5.56 o 
   4  17   6        9.00        7.40      1.87 o 
  -7  18   6       45.03       44.45      4.42 o 
  -6  18   6      163.95      169.68      7.39 o 
  -5  18   6       94.02       82.11      5.32 o 
  -4  18   6        3.31        3.47      1.56 o 
  -3  18   6       21.62       23.98      3.38 o 
  -2  18   6      116.41      124.05      4.92 o 
  -1  18   6       50.14       53.63      3.17 o 
   0  18   6      117.02      116.47      6.21 o 
   1  18   6        1.68       -0.71      2.79 o 
   2  18   6        1.11        4.29      2.09 o 
   3  18   6       31.72       28.21      2.99 o 
   4  18   6       29.03       30.19      3.18 o 
  -6  19   6        1.85        5.50      2.29 o 
  -5  19   6        1.22       -0.66      1.77 o 
  -4  19   6      114.87      123.10      4.63 o 
  -3  19   6       11.68       10.47      1.84 o 
  -2  19   6        5.66        5.70      1.85 o 
  -1  19   6       14.37       12.59      2.63 o 
   0  19   6       22.67       21.44      3.36 o 
   1  19   6       76.95       74.08      5.12 o 
   2  19   6       52.49       58.64      9.91 o 
   3  19   6       26.03       22.21      3.52 o 
  -6  20   6       56.17       57.99     10.67 o 
  -5  20   6       26.03       26.52      3.92 o 
  -4  20   6        2.39        3.24      1.51 o 
  -3  20   6       61.17       64.33      3.82 o 
  -2  20   6       18.07       18.00      2.80 o 
  -1  20   6        0.00        2.61      2.25 o 
   0  20   6      128.57      149.70      6.87 o 
   1  20   6       10.85        8.27      2.62 o 
   2  20   6        6.14        8.67      3.07 o 
   3  20   6       15.68       12.41      2.99 o 
  -5  21   6        0.59        1.74      1.80 o 
  -4  21   6       45.62       44.30      4.42 o 
  -3  21   6       14.02       16.76      2.51 o 
  -2  21   6       41.36       42.28      4.14 o 
  -1  21   6       47.17       47.09      4.41 o 
   0  21   6       13.37       14.38      2.88 o 
   1  21   6        0.32        0.31      2.10 o 
   2  21   6        4.73        7.76      3.06 o 
  -4  22   6       48.12       39.70      4.25 o 
  -3  22   6       29.78       28.35      3.55 o 
  -2  22   6       18.00       19.33      3.12 o 
  -1  22   6        4.88        7.32      2.43 o 
   0  22   6       60.71       58.12      8.49 o 
   1  22   6       28.12       30.90      3.95 o 
 -11   1   7        0.59       -0.38      3.92 o 
 -10   1   7      180.30      201.64     10.25 o 
  -9   1   7        4.78        6.29      2.01 o 
  -8   1   7       82.78       85.07      4.03 o 
  -7   1   7       24.39       22.27      2.69 o 
  -6   1   7       99.16      101.90      3.95 o 
  -5   1   7      265.04      289.23      5.31 o 
  -4   1   7      877.00      892.37     10.44 o 
  -3   1   7      578.12      633.87     10.88 o 
  -2   1   7       56.05       40.95      1.16 o 
  -1   1   7      250.67      261.29      3.13 o 
   0   1   7       60.28       53.05      1.20 o 
   1   1   7      274.29      271.64      3.57 o 
   2   1   7      103.15      107.93      2.21 o 
   3   1   7       31.11       30.64      1.73 o 
   4   1   7      335.45      302.61      6.20 o 
   5   1   7      244.30      229.13      5.44 o 
   6   1   7       78.20       86.60      3.54 o 
   7   1   7        0.33        1.34      1.37 o 
 -11   2   7       66.80       85.93     11.10 o 
 -10   2   7       35.60       36.76      3.41 o 
  -9   2   7       27.35       25.51      2.77 o 
  -8   2   7       14.60       13.72      2.19 o 
  -7   2   7       55.40       59.33      2.92 o 
  -6   2   7       33.67       37.86      1.86 o 
  -5   2   7      164.48      176.79      3.77 o 
  -4   2   7        6.38        9.26      1.25 o 
  -3   2   7       10.63       19.88      1.37 o 
  -2   2   7       35.36       36.47      0.79 o 
  -1   2   7       10.59       20.64      1.06 o 
   0   2   7      562.23      611.09      6.99 o 
   1   2   7      621.08      636.89      7.06 o 
   2   2   7       86.16       83.22      2.19 o 
   3   2   7      463.55      463.75      7.45 o 
   4   2   7       73.80       86.07      3.04 o 
   5   2   7       18.20       15.06      1.87 o 
   6   2   7        6.12        8.24      1.52 o 
   7   2   7       23.62       24.05      2.74 o 
 -11   3   7      151.93      176.67     14.64 o 
 -10   3   7        3.20       -0.37      1.65 o 
  -9   3   7        1.24       -0.56      1.39 o 
  -8   3   7        2.40        3.60      1.83 o 
  -7   3   7      225.40      219.30      9.69 o 
  -6   3   7      315.03      329.84      6.15 o 
  -5   3   7      116.21      118.28      2.96 o 
  -4   3   7       28.31       18.86      0.80 o 
  -3   3   7      331.09      301.10      4.57 o 
  -2   3   7     1161.96     1154.32     11.89 o 
  -1   3   7      353.07      389.90      4.86 o 
   0   3   7      629.12      669.99      7.67 o 
   1   3   7        0.92        0.34      0.70 o 
   2   3   7      222.80      171.25      3.32 o 
   3   3   7      556.90      519.61      8.16 o 
   4   3   7      678.70      647.72     13.09 o 
   5   3   7      157.70      158.89      5.32 o 
   6   3   7       16.60       10.53      1.84 o 
   7   3   7       12.58       14.71      2.02 o 
 -11   4   7        0.60        2.98      2.03 o 
 -10   4   7       33.48       42.41      5.44 o 
  -9   4   7       72.72       75.00      4.33 o 
  -8   4   7        1.43       -0.84      1.75 o 
  -7   4   7        3.89        4.24      1.42 o 
  -6   4   7       27.24       32.84      1.79 o 
  -5   4   7      170.26      193.07      4.80 o 
  -4   4   7       59.63       61.92      1.44 o 
  -3   4   7     1320.61     1271.79     20.94 o 
  -2   4   7       57.76       73.49      1.55 o 
  -1   4   7      321.92      397.12      4.96 o 
   0   4   7      143.37      139.37      2.26 o 
   1   4   7      190.97      166.37      3.38 o 
   2   4   7       42.96       34.54      1.65 o 
   3   4   7      240.87      214.13      4.57 o 
   4   4   7      305.11      282.23      5.96 o 
   5   4   7        2.44        1.98      1.18 o 
   6   4   7      465.23      469.77      9.18 o 
   7   4   7       78.71       79.62      5.31 o 
 -11   5   7       19.95       18.94      5.10 o 
 -10   5   7      173.18      179.47      9.76 o 
  -9   5   7      136.17      151.60      5.87 o 
  -8   5   7      104.19      101.53      4.64 o 
  -7   5   7      166.45      154.72      5.26 o 
  -6   5   7        0.02       -1.38      0.82 o 
  -5   5   7      229.66      233.34      4.44 o 
  -4   5   7       34.39       36.77      1.04 o 
  -3   5   7      262.82      240.92      3.80 o 
  -2   5   7      427.69      472.72      6.03 o 
  -1   5   7      118.16      145.88      2.30 o 
   0   5   7        6.96       11.81      0.81 o 
   1   5   7       71.54       73.15      2.18 o 
   2   5   7      648.50      592.25     10.59 o 
   3   5   7      266.73      243.25      5.22 o 
   4   5   7      176.04      178.15      4.51 o 
   5   5   7       61.40       51.88      3.39 o 
   6   5   7      196.29      196.48      5.31 o 
   7   5   7      101.65      116.77      4.65 o 
 -10   6   7        4.51        4.95      2.99 o 
  -9   6   7       35.58       38.27      3.94 o 
  -8   6   7      106.98      100.10      5.29 o 
  -7   6   7      331.54      331.31      8.23 o 
  -6   6   7        7.50        3.39      2.00 o 
  -5   6   7       19.01       14.88      1.25 o 
  -4   6   7       15.20       23.33      1.17 o 
  -3   6   7      270.14      248.62      3.87 o 
  -2   6   7        2.16        0.51      0.39 o 
  -1   6   7     1051.23     1054.43     11.67 o 
   0   6   7        1.22        0.86      0.47 o 
   1   6   7       44.66       47.45      1.87 o 
   2   6   7      121.58      140.15      3.62 o 
   3   6   7      110.17      100.76      3.15 o 
   4   6   7      120.23      101.45      3.68 o 
   5   6   7      207.10      196.00      6.13 o 
   6   6   7      163.38      159.65      6.80 o 
   7   6   7       34.85       50.27      3.46 o 
 -10   7   7       11.80       12.55      3.66 o 
  -9   7   7      124.41      125.26      6.26 o 
  -8   7   7        0.02        0.34      1.63 o 
  -7   7   7     1541.60     1583.40     28.78 o 
  -6   7   7      323.69      315.99      7.44 o 
  -5   7   7       10.61       12.63      1.25 o 
  -4   7   7      301.53      277.27      4.32 o 
  -3   7   7      274.66      294.71      4.43 o 
  -2   7   7        4.13        5.52      0.60 o 
  -1   7   7      584.00      588.29      6.85 o 
   0   7   7      238.51      215.52      3.49 o 
   1   7   7      446.52      431.64      6.79 o 
   2   7   7      705.29      667.73     10.82 o 
   3   7   7        2.14        4.77      1.23 o 
   4   7   7      434.08      451.21      9.26 o 
   5   7   7      237.51      232.66      6.54 o 
   6   7   7        7.50        8.63      1.89 o 
   7   7   7        6.00        8.65      1.98 o 
 -10   8   7        2.76        1.87      2.68 o 
  -9   8   7        7.60        2.49      4.29 o 
  -8   8   7        6.66        6.30      2.03 o 
  -7   8   7        9.82        8.88      1.64 o 
  -6   8   7      173.56      173.73      5.35 o 
  -5   8   7     3096.82     3176.15     53.80 o 
  -4   8   7        0.05       -0.09      0.59 o 
  -3   8   7     1258.68     1208.16     15.52 o 
  -2   8   7     1145.60     1124.17     13.64 o 
  -1   8   7       11.06        7.92      0.71 o 
   0   8   7       12.59        9.62      1.01 o 
   1   8   7        2.91        4.81      1.06 o 
   2   8   7       60.13       62.24      2.80 o 
   3   8   7       10.41       10.81      1.61 o 
   4   8   7       91.18       95.93      3.76 o 
   5   8   7       58.29       65.72      3.43 o 
   6   8   7       29.63       31.92      3.54 o 
 -10   9   7        4.37        5.47      3.15 o 
  -9   9   7      106.51      122.76     12.37 o 
  -8   9   7       18.18       13.53      2.56 o 
  -7   9   7      413.53      447.68     11.57 o 
  -6   9   7      334.15      363.48      8.79 o 
  -5   9   7     4710.47     4524.58     69.22 o 
  -4   9   7      181.49      151.72      3.64 o 
  -3   9   7        0.63        0.00      0.66 o 
  -2   9   7        8.12       13.91      0.91 o 
  -1   9   7      165.27      142.38      3.03 o 
   0   9   7       31.09       30.61      1.61 o 
   1   9   7      296.74      263.36      5.30 o 
   2   9   7      110.38      105.10      3.60 o 
   3   9   7      583.84      555.86     10.65 o 
   4   9   7      730.01      670.29     12.62 o 
   5   9   7       51.95       44.63      3.06 o 
   6   9   7       13.30       12.13      2.52 o 
 -10  10   7       17.12       11.86      3.81 o 
  -9  10   7        0.31        1.20      2.72 o 
  -8  10   7      256.62      242.11      8.93 o 
  -7  10   7      761.56      772.90     18.13 o 
  -6  10   7       57.62       58.54      3.42 o 
  -5  10   7       38.29       30.42      1.90 o 
  -4  10   7      960.04      932.48     13.68 o 
  -3  10   7      563.91      535.20      8.61 o 
  -2  10   7      155.02      168.01      3.19 o 
  -1  10   7      348.23      279.37      4.60 o 
   0  10   7      262.67      235.88      4.49 o 
   1  10   7       30.78       30.10      1.91 o 
   2  10   7        8.20        7.31      1.39 o 
   3  10   7        0.45        0.40      1.17 o 
   4  10   7      173.98      171.93      5.18 o 
   5  10   7        1.06        1.54      1.50 o 
   6  10   7       21.55       27.35      2.96 o 
 -10  11   7       15.52       20.87      6.70 o 
  -9  11   7      300.82      318.76     25.19 o 
  -8  11   7     1309.94     1305.90     37.31 o 
  -7  11   7        0.78        3.27      1.76 o 
  -6  11   7       22.91       23.79      2.35 o 
  -5  11   7       22.98       22.76      1.71 o 
  -4  11   7      224.43      222.85      4.64 o 
  -3  11   7     1973.48     1890.15     25.88 o 
  -2  11   7        5.22        9.44      1.22 o 
  -1  11   7       18.32       21.50      1.39 o 
   0  11   7       62.38       65.62      2.47 o 
   1  11   7        2.67        3.97      1.10 o 
   2  11   7      204.63      188.70      5.14 o 
   3  11   7      150.85      146.03      4.64 o 
   4  11   7       85.27       82.76      3.94 o 
   5  11   7      422.87      449.12     11.15 o 
   6  11   7       44.43       43.19      3.69 o 
  -9  12   7        6.66        3.36      3.21 o 
  -8  12   7      485.72      511.80     18.77 o 
  -7  12   7       26.45       24.79      3.41 o 
  -6  12   7      642.44      647.82     16.01 o 
  -5  12   7      222.69      231.99      5.33 o 
  -4  12   7      271.50      259.57      5.22 o 
  -3  12   7      552.75      520.39      8.68 o 
  -2  12   7      251.98      222.70      4.80 o 
  -1  12   7      276.47      296.64      5.29 o 
   0  12   7        1.82        0.91      1.08 o 
   1  12   7     2110.86     2004.29     30.92 o 
   2  12   7        0.88       -0.54      1.02 o 
   3  12   7       53.71       50.84      3.09 o 
   4  12   7       14.48       15.60      2.29 o 
   5  12   7        1.18        1.29      1.60 o 
   6  12   7      136.63      137.79      5.84 o 
  -9  13   7       21.61       13.98      4.13 o 
  -8  13   7      176.16      196.38      7.94 o 
  -7  13   7       64.70       62.02      4.35 o 
  -6  13   7      220.32      234.79      7.01 o 
  -5  13   7        8.05        9.41      1.37 o 
  -4  13   7       20.73       21.91      1.63 o 
  -3  13   7      563.08      544.77      9.12 o 
  -2  13   7       63.33       69.77      2.63 o 
  -1  13   7      955.75      953.11     16.00 o 
   0  13   7       59.18       70.82      2.93 o 
   1  13   7      265.08      303.27      6.90 o 
   2  13   7      784.06      741.47     13.49 o 
   3  13   7      273.33      272.24      7.63 o 
   4  13   7      240.50      227.89      7.14 o 
   5  13   7      162.50      162.22      6.18 o 
  -9  14   7       51.22       44.12      6.16 o 
  -8  14   7        3.06        5.49      1.73 o 
  -7  14   7        4.70        2.20      2.40 o 
  -6  14   7      203.59      203.45      6.84 o 
  -5  14   7      242.28      232.12      5.60 o 
  -4  14   7      452.09      439.65      9.49 o 
  -3  14   7       15.19       17.93      1.61 o 
  -2  14   7      268.72      261.01      5.54 o 
  -1  14   7      683.16      688.26     12.59 o 
   0  14   7      171.42      162.85      4.37 o 
   1  14   7      169.97      182.81      5.11 o 
   2  14   7        1.24        1.69      1.23 o 
   3  14   7        9.13        8.54      1.93 o 
   4  14   7        1.04        2.28      1.48 o 
   5  14   7       56.62       59.06      4.95 o 
  -8  15   7      169.92      174.63      9.09 o 
  -7  15   7      103.30      101.23      5.73 o 
  -6  15   7      131.24      138.45      5.44 o 
  -5  15   7       25.18       19.12      2.47 o 
  -4  15   7       36.14       32.26      3.13 o 
  -3  15   7       10.48        8.12      1.34 o 
  -2  15   7        4.24        2.55      1.04 o 
  -1  15   7      801.05      809.94     14.03 o 
   0  15   7     1292.93     1317.15     22.96 o 
   1  15   7      250.67      253.45      6.69 o 
   2  15   7      185.61      190.84     11.74 o 
   3  15   7      232.26      221.25      7.04 o 
   4  15   7       84.51       87.39      4.69 o 
   5  15   7       30.99       29.98      3.19 o 
  -8  16   7       25.43       25.98      3.48 o 
  -7  16   7       31.07       23.53      5.33 o 
  -6  16   7      131.60      132.12      5.43 o 
  -5  16   7       84.11       73.76      4.28 o 
  -4  16   7      199.52      198.34      6.54 o 
  -3  16   7      777.45      789.97     12.73 o 
  -2  16   7      592.94      580.55     10.92 o 
  -1  16   7        4.10        5.74      1.46 o 
   0  16   7      739.39      771.04     14.78 o 
   1  16   7        2.29        3.47      1.90 o 
   2  16   7        0.44        1.31      1.37 o 
   3  16   7      107.45      101.00      4.81 o 
   4  16   7       14.61        9.69      2.16 o 
  -7  17   7        2.02        2.33      1.97 o 
  -6  17   7      220.01      233.15      8.70 o 
  -5  17   7        2.53        0.63      1.63 o 
  -4  17   7       97.84      103.84      4.79 o 
  -3  17   7      260.56      266.25      6.76 o 
  -2  17   7      337.61      337.16      8.08 o 
  -1  17   7       22.08       20.01      2.31 o 
   0  17   7        8.36       11.02      2.74 o 
   1  17   7      420.37      405.14     11.95 o 
   2  17   7      374.84      380.04      9.80 o 
   3  17   7       61.07       53.86      3.94 o 
   4  17   7       95.55       92.01      4.89 o 
  -7  18   7       75.36       79.47      5.50 o 
  -6  18   7      145.73      136.61      7.64 o 
  -5  18   7       22.07       20.04      2.79 o 
  -4  18   7      352.37      366.73      9.84 o 
  -3  18   7      261.26      257.84      6.75 o 
  -2  18   7       50.37       50.98      3.64 o 
  -1  18   7      232.05      246.55      9.25 o 
   0  18   7      173.06      168.86      7.06 o 
   1  18   7      106.44      103.15      6.48 o 
   2  18   7      541.11      529.05     14.91 o 
   3  18   7       17.04       18.70      2.54 o 
  -6  19   7       72.45       77.81      5.52 o 
  -5  19   7       44.58       46.73      3.92 o 
  -4  19   7      204.72      231.56      8.86 o 
  -3  19   7        2.85        1.29      2.21 o 
  -2  19   7       93.87       99.87      4.62 o 
  -1  19   7      272.29      291.12     11.09 o 
   0  19   7      133.53      141.81      6.58 o 
   1  19   7       30.42       37.65      4.26 o 
   2  19   7       45.31       48.03      7.07 o 
   3  19   7       44.42       56.16      5.09 o 
  -6  20   7       85.15       82.09      6.02 o 
  -5  20   7      146.89      163.91      7.32 o 
  -4  20   7        1.42       -0.43      1.59 o 
  -3  20   7      564.07      573.20     15.70 o 
  -2  20   7       62.93       68.19      4.75 o 
  -1  20   7      303.69      312.16     10.35 o 
   0  20   7      166.83      182.40      7.63 o 
   1  20   7      112.04      111.18      6.24 o 
   2  20   7        1.35        0.55      1.98 o 
  -5  21   7      104.42      104.29      6.17 o 
  -4  21   7      261.44      266.11      8.54 o 
  -3  21   7      104.56      109.00      6.07 o 
  -2  21   7       57.87       73.26      5.08 o 
  -1  21   7        0.52        1.40      2.02 o 
   0  21   7        7.11        9.61      2.54 o 
   1  21   7      108.06      117.25      6.44 o 
  -3  22   7      207.01      212.26     15.02 o 
  -2  22   7      107.31      106.16      7.90 o 
  -1  22   7       68.04       67.32      5.24 o 
 -11   0   8       88.21      105.71      7.84 o 
 -10   0   8      150.15      183.51     14.26 o 
  -9   0   8       25.32       19.40      3.46 o 
  -8   0   8       74.28       89.65      8.81 o 
  -7   0   8       49.29       33.91      3.90 o 
  -6   0   8      339.20      330.47     24.85 o 
  -5   0   8      249.88      246.06      6.63 o 
  -4   0   8     3433.65     3435.37     49.88 o 
  -3   0   8      284.48      227.53      5.95 o 
  -2   0   8     2983.20     2928.46     40.90 o 
  -1   0   8     7866.66     7173.51    107.76 o 
   0   0   8      122.29      120.72      2.85 o 
   1   0   8      396.20      374.68      6.77 o 
   2   0   8     1487.84     1470.07     29.90 o 
   3   0   8      219.17      257.85      6.63 o 
   4   0   8       86.58       80.10      4.46 o 
   5   0   8       96.07       85.30      4.87 o 
   6   0   8        0.40        2.42      1.79 o 
 -11   1   8      160.79      169.81      8.08 o 
 -10   1   8        1.90       -0.22      1.74 o 
  -9   1   8      197.46      202.81      6.83 o 
  -8   1   8       39.59       38.32      2.74 o 
  -7   1   8      160.02      144.15      6.40 o 
  -6   1   8      725.91      737.24     13.31 o 
  -5   1   8       80.90       75.74      2.71 o 
  -4   1   8      159.92      168.59      3.10 o 
  -3   1   8        3.13        2.92      0.60 o 
  -2   1   8      161.39      168.02      2.44 o 
  -1   1   8     1006.15      968.76     10.23 o 
   0   1   8      423.51      397.33      4.58 o 
   1   1   8     1376.46     1328.03     14.48 o 
   2   1   8     1185.69     1141.01     13.72 o 
   3   1   8       18.60       21.05      1.43 o 
   4   1   8       36.54       39.81      2.41 o 
   5   1   8       80.49       73.87      3.24 o 
   6   1   8       19.39       25.06      2.56 o 
 -11   2   8       21.24       27.07      3.96 o 
 -10   2   8       32.21       35.92      4.04 o 
  -9   2   8      122.57      111.39      5.07 o 
  -8   2   8      107.33      107.48      5.41 o 
  -7   2   8      131.37      128.04      4.19 o 
  -6   2   8      572.37      568.24     10.80 o 
  -5   2   8     1590.00     1542.70     22.24 o 
  -4   2   8      125.60       99.82      2.20 o 
  -3   2   8     1161.83      993.95     13.07 o 
  -2   2   8     1106.87     1107.62     10.58 o 
  -1   2   8        0.81        1.83      0.47 o 
   0   2   8      888.95      831.79      8.51 o 
   1   2   8     2507.73     2435.22     24.17 o 
   2   2   8        1.03       -0.25      0.69 o 
   3   2   8        0.01       -0.15      0.88 o 
   4   2   8       40.40       51.97      2.76 o 
   5   2   8       51.99       48.70      2.83 o 
   6   2   8        7.94        7.26      2.12 o 
 -11   3   8      170.00      184.01     15.13 o 
 -10   3   8        2.53        4.89      1.93 o 
  -9   3   8      620.31      637.73     14.60 o 
  -8   3   8      550.98      563.32     12.97 o 
  -7   3   8      516.09      449.62     10.70 o 
  -6   3   8       12.82        9.33      1.41 o 
  -5   3   8        5.10        0.99      0.57 o 
  -4   3   8       52.73       54.71      1.46 o 
  -3   3   8      483.78      435.95      6.50 o 
  -2   3   8      165.81      202.32      2.63 o 
  -1   3   8      364.49      381.64      4.92 o 
   0   3   8      133.81      137.26      2.72 o 
   1   3   8      278.95      293.43      4.74 o 
   2   3   8      472.71      500.72      7.40 o 
   3   3   8      834.45      794.82     11.65 o 
   4   3   8      695.10      666.38     12.28 o 
   5   3   8      210.95      206.60      5.92 o 
   6   3   8       25.65       29.14      2.66 o 
 -11   4   8        5.34        6.29      3.16 o 
 -10   4   8       85.49       89.58      5.09 o 
  -9   4   8        7.94        4.80      2.88 o 
  -8   4   8        6.98        5.77      2.31 o 
  -7   4   8     1361.06     1345.75     25.74 o 
  -6   4   8       88.84       81.19      2.58 o 
  -5   4   8     1129.89     1078.62     16.11 o 
  -4   4   8       57.63       62.89      2.04 o 
  -3   4   8      187.46      173.30      3.78 o 
  -2   4   8      106.39       77.85      1.53 o 
  -1   4   8      354.72      354.82      4.89 o 
   0   4   8      101.21       97.61      2.16 o 
   1   4   8      147.67      150.64      3.15 o 
   2   4   8      948.31      863.66     12.31 o 
   3   4   8        0.10        0.04      0.89 o 
   4   4   8        6.47        4.66      1.39 o 
   5   4   8       15.25       13.68      1.74 o 
   6   4   8      112.96      127.42      5.10 o 
 -11   5   8       20.57       21.10      4.35 o 
 -10   5   8      505.47      548.86     15.65 o 
  -9   5   8      287.22      282.80      9.84 o 
  -8   5   8       10.10       14.13      2.97 o 
  -7   5   8     1113.32     1063.27     24.35 o 
  -6   5   8      144.79      152.20      4.97 o 
  -5   5   8        7.54        5.48      0.74 o 
  -4   5   8      156.66      158.84      2.77 o 
  -3   5   8      102.82      101.65      2.29 o 
  -2   5   8      441.62      452.79      5.89 o 
  -1   5   8      254.46      239.77      3.37 o 
   0   5   8      102.06       99.94      2.20 o 
   1   5   8      949.74      916.82     13.48 o 
   2   5   8       14.32       19.01      1.78 o 
   3   5   8      321.77      324.70      9.19 o 
   4   5   8      239.43      238.20      6.80 o 
   5   5   8      268.54      259.94     10.38 o 
   6   5   8      355.87      362.62      8.75 o 
 -10   6   8       15.21       19.59      5.23 o 
  -9   6   8       18.86       20.42      3.19 o 
  -8   6   8        8.66        7.06      2.14 o 
  -7   6   8       45.54       37.61      3.63 o 
  -6   6   8       65.27       58.56      4.02 o 
  -5   6   8       54.00       55.80      2.81 o 
  -4   6   8     1118.36     1050.15     14.88 o 
  -3   6   8      754.56      666.80     14.40 o 
  -2   6   8       69.07       84.19      1.93 o 
  -1   6   8      406.19      427.60      5.26 o 
   0   6   8       11.24        3.31      0.76 o 
   1   6   8       76.59       79.67      2.71 o 
   2   6   8       44.48       42.57      2.47 o 
   3   6   8        0.20        0.14      1.13 o 
   4   6   8        0.65        3.59      1.37 o 
   5   6   8      189.94      175.62      6.04 o 
   6   6   8        9.47        5.54      2.01 o 
 -10   7   8       50.01       64.70      8.24 o 
  -9   7   8      148.01      157.10      7.20 o 
  -8   7   8      129.26      137.11      7.22 o 
  -7   7   8        2.19       -1.85      1.48 o 
  -6   7   8      319.98      306.60      9.58 o 
  -5   7   8      113.98      103.87      2.95 o 
  -4   7   8       18.36       15.48      1.37 o 
  -3   7   8        0.58        0.30      0.55 o 
  -2   7   8        1.14        2.41      0.54 o 
  -1   7   8       42.10       35.05      1.36 o 
   0   7   8      282.25      263.10      4.76 o 
   1   7   8      221.82      236.22      4.97 o 
   2   7   8      337.20      327.12      7.12 o 
   3   7   8      873.58      841.92     14.81 o 
   4   7   8      187.62      191.62      5.46 o 
   5   7   8       92.26       94.14      4.51 o 
   6   7   8      174.16      185.76      6.54 o 
 -10   8   8        0.01       -1.25      2.57 o 
  -9   8   8       91.00       98.38      6.05 o 
  -8   8   8        1.43        1.22      1.78 o 
  -7   8   8        2.30        3.24      1.78 o 
  -6   8   8      763.53      748.29     20.00 o 
  -5   8   8      288.67      278.39      5.64 o 
  -4   8   8       24.76       18.21      1.96 o 
  -3   8   8      567.35      612.61      9.54 o 
  -2   8   8      308.72      293.49      5.12 o 
  -1   8   8      512.72      502.68      7.10 o 
   0   8   8       53.12       54.64      3.13 o 
   1   8   8       86.54      102.61      3.12 o 
   2   8   8       34.70       27.78      2.19 o 
   3   8   8       63.49       69.18      3.56 o 
   4   8   8      129.50      130.04      4.50 o 
   5   8   8      113.38      117.44      4.94 o 
   6   8   8      117.83      119.11      5.30 o 
 -10   9   8      269.62      313.23     14.22 o 
  -9   9   8        0.05        0.03      1.73 o 
  -8   9   8      262.18      281.13      9.85 o 
  -7   9   8        0.09        0.09      1.37 o 
  -6   9   8       23.03       22.49      2.24 o 
  -5   9   8      182.28      177.18      4.26 o 
  -4   9   8      639.59      645.00     12.20 o 
  -3   9   8        1.89        4.46      2.16 o 
  -2   9   8      213.55      202.30      3.61 o 
  -1   9   8       12.23       24.48      1.39 o 
   0   9   8     1131.66     1003.43     14.68 o 
   1   9   8        0.06        0.02      0.89 o 
   2   9   8       21.30       25.04      2.14 o 
   3   9   8      303.99      290.83      6.94 o 
   4   9   8      268.36      269.30      6.87 o 
   5   9   8        5.84        3.16      2.28 o 
   6   9   8       77.97       87.01      5.33 o 
 -10  10   8       20.46       31.18      6.83 o 
  -9  10   8       41.24       44.19      5.89 o 
  -8  10   8      114.44      112.35      6.04 o 
  -7  10   8       30.23       35.68      3.79 o 
  -6  10   8        4.92        5.19      1.43 o 
  -5  10   8       55.31       54.02      2.40 o 
  -4  10   8      854.43      852.40     14.17 o 
  -3  10   8     1096.41     1079.53     17.32 o 
  -2  10   8     1053.01      978.94     13.99 o 
  -1  10   8        1.80        7.64      1.03 o 
   0  10   8      149.09      149.55      3.81 o 
   1  10   8       56.01       46.66      2.61 o 
   2  10   8       83.71       75.67      3.30 o 
   3  10   8        2.78        3.24      1.28 o 
   4  10   8        2.87        1.41      1.33 o 
   5  10   8       21.85       24.77      2.90 o 
  -9  11   8        6.66        2.39      2.93 o 
  -8  11   8      151.47      157.21      7.27 o 
  -7  11   8        2.96        4.59      2.05 o 
  -6  11   8      346.43      337.13      8.66 o 
  -5  11   8      161.21      149.43      4.09 o 
  -4  11   8      200.71      198.22      6.39 o 
  -3  11   8      633.65      588.97     10.64 o 
  -2  11   8     1134.94     1047.80     15.33 o 
  -1  11   8       11.03       10.99      1.16 o 
   0  11   8      258.75      248.29      5.25 o 
   1  11   8        2.91        1.65      1.07 o 
   2  11   8      184.33      184.09      5.23 o 
   3  11   8        1.52        0.42      1.19 o 
   4  11   8        2.76        2.02      1.41 o 
   5  11   8      297.00      307.94      8.85 o 
  -9  12   8       21.85       31.73      5.36 o 
  -8  12   8       96.65       94.08      7.04 o 
  -7  12   8       59.30       65.13      4.92 o 
  -6  12   8      136.90      155.68      6.17 o 
  -5  12   8      340.63      333.30      6.95 o 
  -4  12   8      757.21      701.12     13.30 o 
  -3  12   8        4.03        3.57      1.20 o 
  -2  12   8      337.69      334.72      6.36 o 
  -1  12   8      472.48      401.94      7.21 o 
   0  12   8      190.81      175.02      4.33 o 
   1  12   8       58.93       69.81      3.17 o 
   2  12   8      122.63      120.89      6.13 o 
   3  12   8       27.19       28.98      2.66 o 
   4  12   8       47.74       48.73      3.65 o 
   5  12   8        7.26        9.05      2.20 o 
  -9  13   8       20.90       12.33      4.91 o 
  -8  13   8       10.20       12.87      3.94 o 
  -7  13   8       15.93       16.87      3.01 o 
  -6  13   8        2.05        4.26      1.53 o 
  -5  13   8       47.62       44.99      2.53 o 
  -4  13   8       62.99       59.08      3.04 o 
  -3  13   8      111.65       88.63      3.44 o 
  -2  13   8      188.32      178.61      4.33 o 
  -1  13   8      696.10      706.31     15.74 o 
   0  13   8       84.75       77.15      3.76 o 
   1  13   8      145.21      131.56      4.86 o 
   2  13   8       29.32       24.36      2.23 o 
   3  13   8      110.83      118.67      4.90 o 
   4  13   8      186.19      182.41      6.44 o 
   5  13   8       27.65       41.96      3.68 o 
  -9  14   8       19.89       11.84      3.78 o 
  -8  14   8      261.36      287.03     20.63 o 
  -7  14   8        1.29       -0.66      2.36 o 
  -6  14   8        9.78       14.03      2.20 o 
  -5  14   8      115.83      110.32      4.75 o 
  -4  14   8        9.92        9.17      1.45 o 
  -3  14   8      106.38      101.36      3.66 o 
  -2  14   8      291.08      290.11      6.58 o 
  -1  14   8       65.49       58.36      3.03 o 
   0  14   8       50.38       54.76      3.06 o 
   1  14   8      540.47      507.85     10.23 o 
   2  14   8      106.79      116.10      4.26 o 
   3  14   8       53.90       54.44      3.79 o 
   4  14   8       26.60       30.91      3.13 o 
  -8  15   8      151.49      174.70     14.98 o 
  -7  15   8        6.57        6.37      2.45 o 
  -6  15   8        4.82        7.03      1.86 o 
  -5  15   8       65.08       63.18      5.85 o 
  -4  15   8        3.25        1.66      1.40 o 
  -3  15   8        4.83        3.42      1.33 o 
  -2  15   8      159.52      150.22      4.61 o 
  -1  15   8      630.05      631.67     11.71 o 
   0  15   8        4.62        3.40      1.87 o 
   1  15   8       44.10       43.03      4.70 o 
   2  15   8      334.20      313.09      8.50 o 
   3  15   8       10.02       12.06      2.13 o 
   4  15   8       44.78       47.12      3.79 o 
  -8  16   8       33.33       31.45      5.36 o 
  -7  16   8       52.32       54.36      6.45 o 
  -6  16   8       36.91       44.55      4.72 o 
  -5  16   8      325.63      327.28      9.05 o 
  -4  16   8      126.42      122.27      5.12 o 
  -3  16   8      159.27      163.91      5.89 o 
  -2  16   8       26.01       26.17      2.27 o 
  -1  16   8      150.02      141.76      4.59 o 
   0  16   8      376.05      405.48     11.20 o 
   1  16   8      191.09      197.13      7.03 o 
   2  16   8       18.16       17.10      4.48 o 
   3  16   8       18.10       16.50      2.40 o 
  -7  17   8      200.52      211.58     11.33 o 
  -6  17   8      102.53      113.75      5.25 o 
  -5  17   8       30.20       27.84      3.06 o 
  -4  17   8       26.69       20.69      2.73 o 
  -3  17   8      200.94      194.11      7.65 o 
  -2  17   8       53.22       56.58      4.63 o 
  -1  17   8       16.15       15.36      2.13 o 
   0  17   8        5.10        2.10      1.61 o 
   1  17   8        4.29        2.52      1.99 o 
   2  17   8      128.15      133.74      6.54 o 
   3  17   8        5.63        6.43      1.92 o 
  -7  18   8       69.01       55.58      6.74 o 
  -6  18   8      164.56      166.65      6.51 o 
  -5  18   8       91.67       87.89      4.82 o 
  -4  18   8       31.05       25.95      2.97 o 
  -3  18   8      431.52      412.54     12.34 o 
  -2  18   8       39.63       34.13      3.85 o 
  -1  18   8       26.92       25.83      2.86 o 
   0  18   8      132.91      129.84      6.30 o 
   1  18   8       17.95       18.65      4.00 o 
   2  18   8       97.11       83.15      5.62 o 
  -6  19   8        5.25        8.54      4.08 o 
  -5  19   8       32.17       23.56      2.99 o 
  -4  19   8       16.73       18.82      2.71 o 
  -3  19   8       98.58      100.21      5.88 o 
  -2  19   8       24.27       29.65      4.58 o 
  -1  19   8      269.59      296.94      9.87 o 
   0  19   8       97.40      106.21      5.91 o 
   1  19   8       49.58       51.31      6.37 o 
   2  19   8        0.00       -1.10      1.97 o 
  -5  20   8      171.26      149.04      6.29 o 
  -4  20   8       64.84       57.11      4.93 o 
  -3  20   8        2.81        4.63      2.29 o 
  -2  20   8      111.64      121.16      6.43 o 
  -1  20   8        7.61       10.83      3.57 o 
   0  20   8        1.86        5.03      2.19 o 
   1  20   8       13.41       15.11      3.41 o 
  -4  21   8       98.53       97.38      6.01 o 
  -3  21   8        0.50        0.96      3.15 o 
  -2  21   8       12.02       12.38      3.73 o 
  -1  21   8        1.99        3.08      3.04 o 
   0  21   8       50.93       50.85      5.09 o 
 -11   1   9      127.33      134.48      6.28 o 
 -10   1   9        6.21        5.71      2.40 o 
  -9   1   9       33.26       30.16      3.10 o 
  -8   1   9       51.92       55.76      3.24 o 
  -7   1   9       45.40       34.98      2.55 o 
  -6   1   9       41.80       55.58      2.15 o 
  -5   1   9        8.20        5.87      0.78 o 
  -4   1   9      345.64      365.12      6.08 o 
  -3   1   9       38.60       35.52      1.51 o 
  -2   1   9      467.87      431.58      5.53 o 
  -1   1   9        0.02       -0.22      0.49 o 
   0   1   9      442.28      410.20      5.61 o 
   1   1   9      474.10      452.39      8.52 o 
   2   1   9       89.78       86.80      4.00 o 
   3   1   9       86.93       73.94      2.88 o 
   4   1   9      131.30      124.66      3.94 o 
   5   1   9        2.58        5.90      1.45 o 
   6   1   9       62.33       62.26      3.51 o 
 -11   2   9       38.83       43.51      4.85 o 
 -10   2   9        5.59        5.95      1.97 o 
  -9   2   9      759.26      732.30     16.35 o 
  -8   2   9      111.53      107.32      4.86 o 
  -7   2   9      201.42      194.68      5.46 o 
  -6   2   9      143.39      167.92      4.10 o 
  -5   2   9       71.64       69.04      3.46 o 
  -4   2   9       61.55       60.68      2.21 o 
  -3   2   9      468.35      438.61      7.50 o 
  -2   2   9       44.20       46.47      1.44 o 
  -1   2   9      499.45      463.70      6.57 o 
   0   2   9      809.58      762.63      9.92 o 
   1   2   9      244.75      233.56      4.14 o 
   2   2   9      423.41      405.07      6.84 o 
   3   2   9       19.16       10.14      1.41 o 
   4   2   9       77.16       76.20      3.22 o 
   5   2   9       78.56       79.72      3.45 o 
   6   2   9      170.49      206.23      5.80 o 
 -11   3   9       85.34       89.65      6.33 o 
 -10   3   9       51.05       61.03      4.48 o 
  -9   3   9      302.42      320.59      9.21 o 
  -8   3   9       28.06       33.21      3.61 o 
  -7   3   9        3.74        4.75      1.60 o 
  -6   3   9      411.30      391.10      8.03 o 
  -5   3   9        9.78       15.03      2.41 o 
  -4   3   9      231.50      212.26      4.44 o 
  -3   3   9      962.73      898.57     13.47 o 
  -2   3   9       37.07       35.78      1.48 o 
  -1   3   9       27.94       30.48      1.24 o 
   0   3   9      241.62      230.74      4.21 o 
   1   3   9      206.82      210.26      4.21 o 
   2   3   9      175.38      151.05      3.65 o 
   3   3   9        4.44        1.82      1.02 o 
   4   3   9        0.62       -0.17      0.76 o 
   5   3   9       20.00       26.60      2.28 o 
   6   3   9        6.13        4.86      1.59 o 
 -11   4   9       61.63       69.26      7.02 o 
 -10   4   9        0.07        0.89      1.64 o 
  -9   4   9       82.55       76.41      4.65 o 
  -8   4   9        0.79       -0.72      1.36 o 
  -7   4   9      380.76      388.15     11.43 o 
  -6   4   9        8.66       10.92      1.67 o 
  -5   4   9      505.44      485.53      7.98 o 
  -4   4   9       83.69       70.22      2.90 o 
  -3   4   9       67.12       72.41      2.25 o 
  -2   4   9       37.48       32.37      1.19 o 
  -1   4   9       58.11       56.80      3.07 o 
   0   4   9      347.41      335.71      6.10 o 
   1   4   9      187.44      162.85      3.95 o 
   2   4   9      399.82      421.40      8.52 o 
   3   4   9       16.52       16.66      1.66 o 
   4   4   9       10.68        8.34      1.45 o 
   5   4   9        6.63        2.91      1.56 o 
   6   4   9        7.12        6.52      1.64 o 
 -10   5   9        6.72        9.18      2.60 o 
  -9   5   9        4.69        4.02      2.14 o 
  -8   5   9      113.80      120.29     13.75 o 
  -7   5   9      837.81      830.89     20.17 o 
  -6   5   9        1.18       -0.35      1.34 o 
  -5   5   9      258.25      245.51      5.20 o 
  -4   5   9     1907.21     1727.52     28.61 o 
  -3   5   9      141.08      122.61      3.06 o 
  -2   5   9        0.00        0.78      0.48 o 
  -1   5   9      389.38      371.09      5.60 o 
   0   5   9      625.92      584.35      9.31 o 
   1   5   9       16.66       12.77      1.85 o 
   2   5   9      619.89      552.88     10.48 o 
   3   5   9       56.02       50.71      2.95 o 
   4   5   9      104.45       95.87      3.85 o 
   5   5   9       23.37       20.86      2.31 o 
   6   5   9        0.74        1.32      1.54 o 
 -10   6   9      112.61      118.45      6.49 o 
  -9   6   9        2.98        2.72      2.10 o 
  -8   6   9       45.67       42.84      4.17 o 
  -7   6   9       29.94       18.60      2.79 o 
  -6   6   9        8.17        7.54      2.10 o 
  -5   6   9       99.51      100.15      3.41 o 
  -4   6   9      490.84      492.68      9.77 o 
  -3   6   9      671.48      622.70      9.68 o 
  -2   6   9      189.06      177.16      3.55 o 
  -1   6   9      274.90      247.83      4.21 o 
   0   6   9        5.70        3.75      1.01 o 
   1   6   9        0.01       -0.05      0.97 o 
   2   6   9       11.75       20.47      1.96 o 
   3   6   9        8.26       10.16      2.13 o 
   4   6   9        5.01        4.07      1.57 o 
   5   6   9       98.45      104.77      4.32 o 
 -10   7   9      234.71      252.11     10.23 o 
  -9   7   9       37.14       31.84      3.76 o 
  -8   7   9       32.23       34.33      3.89 o 
  -7   7   9     1151.92     1150.34     46.45 o 
  -6   7   9      914.36      905.05     21.44 o 
  -5   7   9       36.13       32.37      2.15 o 
  -4   7   9       19.51       18.48      1.53 o 
  -3   7   9       29.53       41.33      2.23 o 
  -2   7   9       50.55       63.37      2.45 o 
  -1   7   9       80.19       80.27      2.54 o 
   0   7   9       57.70       61.28      2.46 o 
   1   7   9      137.65      133.41      5.02 o 
   2   7   9     1574.90     1487.34     23.88 o 
   3   7   9       37.75       38.54      2.72 o 
   4   7   9        0.83        2.13      1.50 o 
   5   7   9       49.91       57.84      3.98 o 
 -10   8   9        0.54        4.55      3.17 o 
  -9   8   9       71.16       65.84      5.30 o 
  -8   8   9      133.23      123.19      6.37 o 
  -7   8   9       32.49       29.78      3.51 o 
  -6   8   9       39.41       43.08      3.90 o 
  -5   8   9        0.04        0.98      0.97 o 
  -4   8   9      175.60      177.85      4.39 o 
  -3   8   9       14.81       15.15      1.36 o 
  -2   8   9      101.77       91.46      2.85 o 
  -1   8   9      216.37      205.07      4.10 o 
   0   8   9      611.95      493.01      8.35 o 
   1   8   9       29.53       28.46      2.18 o 
   2   8   9       10.67       10.36      1.63 o 
   3   8   9       97.45       88.87      3.81 o 
   4   8   9       12.03        8.55      1.76 o 
   5   8   9       35.23       31.74      3.16 o 
 -10   9   9       69.31       63.82      8.80 o 
  -9   9   9       75.28       81.90      5.81 o 
  -8   9   9      953.90      972.24     23.87 o 
  -7   9   9       49.57       45.82      4.24 o 
  -6   9   9        0.69        1.10      1.55 o 
  -5   9   9      445.35      412.35      9.02 o 
  -4   9   9       78.55       90.94      3.65 o 
  -3   9   9       30.73       40.24      2.44 o 
  -2   9   9      136.14      143.40      3.67 o 
  -1   9   9       13.35       20.14      1.43 o 
   0   9   9      827.30      738.98     11.57 o 
   1   9   9      105.79      107.22      3.74 o 
   2   9   9      265.67      254.90      6.37 o 
   3   9   9       69.45       70.27      3.49 o 
   4   9   9      252.70      269.50      7.07 o 
   5   9   9      157.44      191.90      6.73 o 
 -10  10   9       34.48       39.69      5.95 o 
  -9  10   9        0.14       -0.17      2.98 o 
  -8  10   9      125.31      131.37      7.94 o 
  -7  10   9        1.48        1.08      1.72 o 
  -6  10   9      303.78      326.55     13.00 o 
  -5  10   9      730.33      683.83     13.47 o 
  -4  10   9       22.83       21.78      1.96 o 
  -3  10   9      266.64      269.24      6.05 o 
  -2  10   9      480.90      415.75      7.40 o 
  -1  10   9        0.57        0.49      0.87 o 
   0  10   9       15.84       16.43      1.77 o 
   1  10   9      118.66      112.31      3.91 o 
   2  10   9       21.61       18.11      1.98 o 
   3  10   9       12.73       12.52      1.89 o 
   4  10   9       83.52       90.22      4.12 o 
   5  10   9      222.56      249.66      8.99 o 
  -9  11   9        7.71        8.02      3.37 o 
  -8  11   9       28.86       27.93      4.44 o 
  -7  11   9       14.32       15.45      2.88 o 
  -6  11   9      117.01      117.10      5.98 o 
  -5  11   9       74.67       73.69      5.82 o 
  -4  11   9       25.44       24.68      2.70 o 
  -3  11   9      195.41      185.66      4.89 o 
  -2  11   9      294.97      255.94      5.97 o 
  -1  11   9      194.31      177.67      5.36 o 
   0  11   9       23.76       29.23      2.00 o 
   1  11   9      284.70      260.04      6.38 o 
   2  11   9      122.36      126.36      4.40 o 
   3  11   9      318.51      330.27      7.92 o 
   4  11   9       61.56       57.88      3.64 o 
   5  11   9       33.22       33.48      4.03 o 
  -9  12   9      211.96      232.07     12.08 o 
  -8  12   9       28.35       31.79      3.95 o 
  -7  12   9       49.59       51.51      4.67 o 
  -6  12   9       85.86       90.61     10.56 o 
  -5  12   9      504.71      492.82      9.41 o 
  -4  12   9      259.43      247.46      8.44 o 
  -3  12   9      252.85      253.42      6.04 o 
  -2  12   9       86.00       91.70      4.35 o 
  -1  12   9      326.48      292.92      8.31 o 
   0  12   9        2.38        0.63      1.04 o 
   1  12   9       98.48       90.05      3.74 o 
   2  12   9        6.04        4.04      1.49 o 
   3  12   9       47.53       47.68      3.21 o 
   4  12   9       81.28       77.27      5.06 o 
  -9  13   9      378.20      387.02     22.95 o 
  -8  13   9       60.58       57.81      6.77 o 
  -7  13   9      356.11      353.92     16.85 o 
  -6  13   9      368.30      359.42     11.56 o 
  -5  13   9       52.09       57.71      3.75 o 
  -4  13   9      124.14      101.04      3.92 o 
  -3  13   9        4.24        0.34      1.07 o 
  -2  13   9       59.65       53.49      3.46 o 
  -1  13   9      603.03      607.23     21.63 o 
   0  13   9       20.49       17.10      1.82 o 
   1  13   9      657.04      616.37     11.88 o 
   2  13   9      100.93      109.33      4.28 o 
   3  13   9        0.24        1.04      1.41 o 
   4  13   9      154.50      159.66      6.12 o 
  -8  14   9        1.47        1.18      2.72 o 
  -7  14   9      105.48       89.05      6.93 o 
  -6  14   9      461.00      462.64     18.29 o 
  -5  14   9      327.80      345.30      9.16 o 
  -4  14   9      365.35      368.90      9.43 o 
  -3  14   9      206.67      187.28      5.24 o 
  -2  14   9       46.66       38.21      3.08 o 
  -1  14   9      137.09      133.43      5.13 o 
   0  14   9      289.56      286.84      7.90 o 
   1  14   9        1.51        1.83      1.30 o 
   2  14   9        9.90       13.10      2.00 o 
   3  14   9       57.95       55.81      4.60 o 
   4  14   9       47.06       47.41      3.78 o 
  -8  15   9      155.52      135.28      9.00 o 
  -7  15   9      186.08      184.81      8.24 o 
  -6  15   9        2.64        3.83      2.87 o 
  -5  15   9      270.32      259.17      8.47 o 
  -4  15   9        1.96        6.63      1.81 o 
  -3  15   9      101.54      101.34      5.27 o 
  -2  15   9       19.90       14.78      2.21 o 
  -1  15   9       30.40       28.35      3.09 o 
   0  15   9        1.73       -1.37      1.32 o 
   1  15   9      196.23      206.39      5.87 o 
   2  15   9      138.65      146.29      5.62 o 
   3  15   9       48.33       45.61      3.69 o 
  -8  16   9       75.64       61.96      6.95 o 
  -7  16   9      104.23      113.80      6.88 o 
  -6  16   9       49.74       38.07      4.33 o 
  -5  16   9      150.97      146.20      5.75 o 
  -4  16   9       11.48        9.09      2.05 o 
  -3  16   9       85.66       96.61      5.57 o 
  -2  16   9      365.60      363.68     11.29 o 
  -1  16   9      381.23      371.09     14.83 o 
   0  16   9        5.15        6.78      1.95 o 
   1  16   9       25.58       24.68      2.84 o 
   2  16   9       28.90       31.82      3.12 o 
   3  16   9        3.03        2.18      1.72 o 
  -7  17   9      296.18      300.67     13.99 o 
  -6  17   9       99.16       94.61      6.58 o 
  -5  17   9       86.75       91.85      4.74 o 
  -4  17   9        0.96        3.76      1.74 o 
  -3  17   9      699.90      703.17     17.95 o 
  -2  17   9        0.09        0.36      1.86 o 
  -1  17   9        2.03       -0.45      1.94 o 
   0  17   9      594.89      602.66     17.79 o 
   1  17   9       38.88       31.54      3.67 o 
   2  17   9       11.87       19.88      3.10 o 
  -6  18   9      166.14      170.30      8.13 o 
  -5  18   9        2.84        4.33      1.87 o 
  -4  18   9      157.02      170.01      8.36 o 
  -3  18   9      291.64      280.39      9.85 o 
  -2  18   9      103.08       99.97      5.81 o 
  -1  18   9      203.71      205.50      9.47 o 
   0  18   9      165.72      157.46     29.17 o 
   1  18   9      158.24      170.79      7.50 o 
   2  18   9       92.13       85.95      5.74 o 
  -6  19   9        0.36       -0.98      2.18 o 
  -5  19   9      342.94      357.79     17.31 o 
  -4  19   9        0.42       -0.35      2.07 o 
  -3  19   9      217.11      210.12      9.81 o 
  -2  19   9      102.81      109.59      9.14 o 
  -1  19   9        3.81        5.22      2.63 o 
   0  19   9      291.00      315.75     18.25 o 
   1  19   9       76.69       81.47     12.53 o 
  -5  20   9       70.61       70.93      4.93 o 
  -4  20   9      754.88      772.39     19.92 o 
  -3  20   9       19.93       23.35      3.70 o 
  -2  20   9      263.72      284.58     10.32 o 
  -1  20   9        9.57        3.25      3.29 o 
   0  20   9        0.12        2.41      2.87 o 
 -11   0  10      217.86      232.26     23.08 o 
 -10   0  10       96.02      100.15      7.95 o 
  -9   0  10      320.49      313.05     13.31 o 
  -8   0  10      181.40      188.20      7.43 o 
  -7   0  10       20.09       26.37      3.01 o 
  -6   0  10      345.83      335.22      9.89 o 
  -5   0  10      705.34      684.02     14.37 o 
  -4   0  10       63.22       58.07      3.55 o 
  -3   0  10      194.84      182.34      8.75 o 
  -2   0  10       63.56       55.27      3.79 o 
  -1   0  10     2115.70     2031.08     41.30 o 
   0   0  10     1678.92     1643.88     26.13 o 
   1   0  10      557.19      564.62     13.11 o 
   2   0  10        1.45       -1.30      1.08 o 
   3   0  10       66.48       75.68      4.46 o 
   4   0  10       65.48       71.16      4.72 o 
   5   0  10      153.69      147.43      6.70 o 
 -11   1  10      138.17      143.62      7.39 o 
 -10   1  10      125.35      138.84      6.27 o 
  -9   1  10      361.07      382.98      9.37 o 
  -8   1  10      306.71      279.49      6.63 o 
  -7   1  10      123.09      140.81      7.50 o 
  -6   1  10       33.40       23.37      2.18 o 
  -5   1  10       10.54        8.76      1.16 o 
  -4   1  10       17.97       19.23      1.55 o 
  -3   1  10      236.65      210.13      5.06 o 
  -2   1  10        6.78       12.23      2.48 o 
  -1   1  10        3.56        0.12      0.88 o 
   0   1  10      125.23      136.92      4.10 o 
   1   1  10      646.03      633.76      9.49 o 
   2   1  10      394.53      394.47      7.38 o 
   3   1  10      434.32      425.15      8.83 o 
   4   1  10      229.32      255.69      8.29 o 
   5   1  10        9.47        9.76      1.92 o 
 -11   2  10      129.58      122.31      6.15 o 
 -10   2  10        0.01        1.99      1.83 o 
  -9   2  10       84.83       84.26      4.95 o 
  -8   2  10       11.46       13.67      2.37 o 
  -7   2  10      375.34      369.89      8.39 o 
  -6   2  10      141.62      119.91      4.29 o 
  -5   2  10      489.08      472.84      8.05 o 
  -4   2  10      108.52       88.78      2.84 o 
  -3   2  10      181.67      172.52      5.17 o 
  -2   2  10     2574.59     2409.30     35.76 o 
  -1   2  10      780.37      746.61     11.54 o 
   0   2  10      275.01      264.83      4.55 o 
   1   2  10      122.68      131.30      4.38 o 
   2   2  10       15.22       15.82      1.66 o 
   3   2  10      153.14      139.90      4.09 o 
   4   2  10       14.90       13.96      2.42 o 
   5   2  10       57.06       57.84      3.37 o 
 -10   3  10      140.51      148.81      6.36 o 
  -9   3  10       30.60       27.84      3.17 o 
  -8   3  10      335.97      325.10      9.18 o 
  -7   3  10        1.96        4.87      1.82 o 
  -6   3  10      951.64      884.77     17.56 o 
  -5   3  10       38.86       29.05      1.74 o 
  -4   3  10       14.70       17.52      1.53 o 
  -3   3  10     1030.89      952.67     14.38 o 
  -2   3  10      802.13      740.56     15.86 o 
  -1   3  10       76.79       73.44      2.66 o 
   0   3  10     1396.75     1339.72     18.66 o 
   1   3  10      462.54      437.10      7.85 o 
   2   3  10      856.11      851.03     13.32 o 
   3   3  10        9.76       12.99      2.43 o 
   4   3  10       51.84       51.19      4.88 o 
   5   3  10      114.69      125.77      4.35 o 
 -10   4  10       83.72       79.36      6.02 o 
  -9   4  10      205.61      212.92      8.58 o 
  -8   4  10       36.72       32.32      5.72 o 
  -7   4  10      128.49      109.62      5.51 o 
  -6   4  10      344.80      363.78      8.92 o 
  -5   4  10       48.80       52.69      2.55 o 
  -4   4  10     2401.78     2228.59     30.69 o 
  -3   4  10     1442.76     1358.45     19.60 o 
  -2   4  10       63.63       55.32      2.77 o 
  -1   4  10      102.03      108.44      2.97 o 
   0   4  10      644.85      626.90     10.19 o 
   1   4  10        9.58        4.55      1.70 o 
   2   4  10       90.05      110.08      4.92 o 
   3   4  10        8.08        4.94      1.68 o 
   4   4  10      183.77      195.77      5.83 o 
   5   4  10        1.32        1.44      1.06 o 
 -10   5  10      186.94      198.28      8.61 o 
  -9   5  10       59.76       67.02      5.25 o 
  -8   5  10      315.43      317.80     10.56 o 
  -7   5  10       39.28       39.71      9.48 o 
  -6   5  10       79.16       79.73      4.68 o 
  -5   5  10      324.42      332.05      7.02 o 
  -4   5  10      214.47      215.97      5.55 o 
  -3   5  10      141.02      129.49      3.58 o 
  -2   5  10      557.71      530.77      9.72 o 
  -1   5  10       45.91       42.79      2.35 o 
   0   5  10      171.40      166.72      4.04 o 
   1   5  10       15.62        6.70      1.37 o 
   2   5  10       93.15       91.53      3.64 o 
   3   5  10      270.48      281.60      6.89 o 
   4   5  10       97.34       95.33      5.15 o 
   5   5  10      302.37      337.95      8.64 o 
 -10   6  10       13.96       13.74      3.05 o 
  -9   6  10       15.47       14.23      2.84 o 
  -8   6  10      542.33      554.72     15.47 o 
  -7   6  10      312.71      300.79     10.00 o 
  -6   6  10      719.83      730.49     22.84 o 
  -5   6  10     1060.38      933.43     17.25 o 
  -4   6  10      329.54      328.86      7.36 o 
  -3   6  10      478.12      472.58      8.23 o 
  -2   6  10      456.52      429.57      7.43 o 
  -1   6  10      299.85      301.72      6.91 o 
   0   6  10       29.50       15.40      1.51 o 
   1   6  10      187.12      152.26      4.51 o 
   2   6  10      140.31      144.80      4.60 o 
   3   6  10       24.21       22.57      3.90 o 
   4   6  10      189.83      210.93      6.13 o 
   5   6  10        0.51        3.22      1.64 o 
 -10   7  10      266.20      296.42     18.13 o 
  -9   7  10      146.42      151.29      7.32 o 
  -8   7  10       26.68       36.09      3.99 o 
  -7   7  10      577.69      564.81     15.49 o 
  -6   7  10      525.52      493.67     13.67 o 
  -5   7  10      410.39      375.79      8.48 o 
  -4   7  10       37.99       41.45      4.05 o 
  -3   7  10      576.41      480.78      9.11 o 
  -2   7  10       18.88       15.02      1.37 o 
  -1   7  10      357.11      357.55      7.38 o 
   0   7  10      102.37      111.51      3.91 o 
   1   7  10      235.75      234.79      5.89 o 
   2   7  10        0.21       -0.24      1.22 o 
   3   7  10      390.49      416.60      9.14 o 
   4   7  10        6.87        6.41      1.86 o 
   5   7  10       32.48       31.42      2.93 o 
 -10   8  10       16.71        8.63      2.85 o 
  -9   8  10       58.81       56.14      5.17 o 
  -8   8  10      345.70      360.46     29.40 o 
  -7   8  10       23.26       24.11      3.37 o 
  -6   8  10       48.46       46.53      4.20 o 
  -5   8  10       73.45       70.26      3.31 o 
  -4   8  10      698.53      678.60     20.32 o 
  -3   8  10      998.30      818.32     15.40 o 
  -2   8  10       58.31       73.17      2.54 o 
  -1   8  10      700.72      615.60     12.53 o 
   0   8  10       24.34       34.68      2.08 o 
   1   8  10       90.74       84.23      3.51 o 
   2   8  10       32.23       31.85      2.50 o 
   3   8  10        9.34        5.54      2.62 o 
   4   8  10       44.63       48.29      3.67 o 
   5   8  10        9.67        6.62      1.85 o 
 -10   9  10       42.41       56.05      5.87 o 
  -9   9  10       41.40       46.35      4.63 o 
  -8   9  10        0.67       -0.31      1.79 o 
  -7   9  10      141.09      133.75      6.53 o 
  -6   9  10        4.88        2.24      2.70 o 
  -5   9  10        7.45        7.97      1.48 o 
  -4   9  10       62.98       48.38      4.50 o 
  -3   9  10       41.96       29.43      2.48 o 
  -2   9  10        3.67        1.33      0.86 o 
  -1   9  10      589.33      522.67     11.56 o 
   0   9  10       45.73       43.74      2.33 o 
   1   9  10      279.59      290.87      6.89 o 
   2   9  10       48.50       44.00      2.94 o 
   3   9  10      159.99      163.74      5.28 o 
   4   9  10      257.77      274.47      8.10 o 
  -9  10  10       18.79       24.67      3.55 o 
  -8  10  10       12.89       14.52      2.94 o 
  -7  10  10      127.79      129.18      6.56 o 
  -6  10  10       82.67       86.07      5.40 o 
  -5  10  10       13.77       12.71      1.73 o 
  -4  10  10        4.89        4.03      1.15 o 
  -3  10  10      235.60      205.34      5.20 o 
  -2  10  10       64.62       64.41      3.04 o 
  -1  10  10      764.34      653.66     11.97 o 
   0  10  10       15.15       13.13      2.20 o 
   1  10  10       18.20       15.53      1.91 o 
   2  10  10      130.07      126.93      4.48 o 
   3  10  10        0.12       -0.07      1.34 o 
   4  10  10        0.04       -0.04      1.47 o 
  -9  11  10      154.72      138.38     17.97 o 
  -8  11  10       23.93       27.31      3.61 o 
  -7  11  10       61.36       61.29      5.21 o 
  -6  11  10       27.44       31.17      3.95 o 
  -5  11  10       75.06       73.31      3.86 o 
  -4  11  10       22.81       19.26      1.98 o 
  -3  11  10       40.03       36.71      2.64 o 
  -2  11  10       10.76        3.43      1.49 o 
  -1  11  10       77.92       76.10      3.41 o 
   0  11  10       33.86       31.66      2.95 o 
   1  11  10       88.51       86.09      3.64 o 
   2  11  10      206.66      205.05      7.72 o 
   3  11  10       75.02       76.48      4.00 o 
   4  11  10      174.60      184.42      6.83 o 
  -9  12  10       57.76       55.79      7.88 o 
  -8  12  10       70.65       72.34      5.56 o 
  -7  12  10        0.34       -1.21      1.97 o 
  -6  12  10      196.62      185.14      7.85 o 
  -5  12  10       85.85       77.13      5.46 o 
  -4  12  10        1.13        2.64      2.57 o 
  -3  12  10      536.89      514.24      9.98 o 
  -2  12  10       18.51       15.47      2.12 o 
  -1  12  10       19.14       10.89      2.04 o 
   0  12  10       79.02       75.91      5.61 o 
   1  12  10      136.82      125.94      5.60 o 
   2  12  10       33.59       30.42      2.61 o 
   3  12  10      107.23      108.47      4.45 o 
   4  12  10       23.33       30.42      3.18 o 
  -9  13  10      241.65      276.29     13.59 o 
  -8  13  10        4.11        1.83      2.22 o 
  -7  13  10      100.02      110.80      6.30 o 
  -6  13  10       92.12       82.77      7.12 o 
  -5  13  10       22.31       21.01      3.19 o 
  -4  13  10      125.63      118.67      5.97 o 
  -3  13  10       34.57       26.10      2.27 o 
  -2  13  10        2.10        2.96      1.53 o 
  -1  13  10      235.65      222.21      6.77 o 
   0  13  10        0.54       -0.80      1.47 o 
   1  13  10      102.15      104.03      4.13 o 
   2  13  10      102.16      111.08      4.40 o 
   3  13  10        0.13        1.20      1.60 o 
  -8  14  10       37.83       34.63      5.63 o 
  -7  14  10        0.05        2.71      2.07 o 
  -6  14  10      203.01      219.13     11.45 o 
  -5  14  10       79.32       76.14      5.62 o 
  -4  14  10       16.81       11.99      2.74 o 
  -3  14  10        1.65        2.56      1.70 o 
  -2  14  10       36.55       31.41      3.50 o 
  -1  14  10       13.96       17.33      2.37 o 
   0  14  10       53.93       52.95      7.07 o 
   1  14  10        0.16        2.17      1.72 o 
   2  14  10      177.38      181.22      7.38 o 
   3  14  10      520.71      543.83     12.97 o 
  -8  15  10       21.77       31.19      4.11 o 
  -7  15  10       77.72       73.85      5.98 o 
  -6  15  10      215.16      213.01      8.91 o 
  -5  15  10       80.82       73.95      5.69 o 
  -4  15  10       13.87       15.54      3.00 o 
  -3  15  10       77.96       81.34      7.18 o 
  -2  15  10       31.56       26.67      4.34 o 
  -1  15  10        0.13       -0.41      1.94 o 
   0  15  10        3.44       -0.64      2.01 o 
   1  15  10        2.27        1.20      2.27 o 
   2  15  10        2.38        5.88      1.94 o 
  -7  16  10       21.71       17.84      3.69 o 
  -6  16  10      104.76      109.73      6.79 o 
  -5  16  10       43.11       34.97      4.99 o 
  -4  16  10      151.47      147.28      7.11 o 
  -3  16  10       58.23       61.85      4.88 o 
  -2  16  10       50.41       53.44      4.70 o 
  -1  16  10        0.05        1.57      2.05 o 
   0  16  10       67.56       75.94      5.81 o 
   1  16  10      742.40      772.54     19.97 o 
   2  16  10       66.77       79.48      5.53 o 
  -7  17  10        3.37        7.16      2.77 o 
  -6  17  10        3.12       -0.74      2.00 o 
  -5  17  10        4.79        0.89      2.29 o 
  -4  17  10        5.50        1.76      2.95 o 
  -3  17  10       44.01       39.16      4.18 o 
  -2  17  10        0.17       -1.94      1.80 o 
  -1  17  10      101.00      103.08      7.38 o 
   0  17  10       95.95      107.11      6.65 o 
   1  17  10       66.89       66.99      7.11 o 
  -6  18  10       19.40       18.91      3.51 o 
  -5  18  10        0.07        3.21      2.45 o 
  -4  18  10       26.60       28.09      5.07 o 
  -3  18  10      254.74      252.71      9.43 o 
  -2  18  10        1.40        0.70      2.44 o 
  -1  18  10      381.03      398.60     12.65 o 
   0  18  10      185.36      193.52     10.71 o 
  -5  19  10       82.64       83.76      6.58 o 
  -4  19  10        1.16       -6.23      4.64 o 
  -3  19  10        1.62        2.21      2.25 o 
  -2  19  10       39.75       49.95      5.51 o 
  -1  19  10        7.71       11.37      3.59 o 
  -3  20  10        0.78        2.94      2.37 o 
 -10   1  11       72.83       71.77      5.12 o 
  -9   1  11       42.88       34.88      3.11 o 
  -8   1  11        0.02        0.65      1.17 o 
  -7   1  11      107.62       87.51      3.93 o 
  -6   1  11       40.73       44.96      2.57 o 
  -5   1  11       17.76       13.63      1.41 o 
  -4   1  11       34.27       35.54      2.71 o 
  -3   1  11       21.68       23.86      1.43 o 
  -2   1  11     3032.66     2868.06     42.42 o 
  -1   1  11      312.81      302.62      6.79 o 
   0   1  11       10.96       11.38      1.47 o 
   1   1  11       84.86       96.17      3.96 o 
   2   1  11       11.88       10.53      1.82 o 
   3   1  11        2.45        1.57      1.16 o 
   4   1  11        0.01       -0.28      1.19 o 
 -10   2  11        0.89        2.89      1.93 o 
  -9   2  11      368.14      367.64      9.32 o 
  -8   2  11       77.52       70.26      4.08 o 
  -7   2  11       92.93       75.84      3.59 o 
  -6   2  11        6.38        8.34      1.51 o 
  -5   2  11        2.72        1.54      1.15 o 
  -4   2  11     1171.54     1141.52     19.47 o 
  -3   2  11       12.34       12.22      1.10 o 
  -2   2  11       88.71       84.29      3.35 o 
  -1   2  11      125.13      131.35      4.15 o 
   0   2  11     1789.96     1770.86     35.26 o 
   1   2  11      182.57      186.86      4.95 o 
   2   2  11       31.65       30.63      2.14 o 
   3   2  11        4.35        7.08      1.45 o 
   4   2  11        1.68        3.18      1.42 o 
 -10   3  11       11.85       10.23      2.65 o 
  -9   3  11      185.85      189.03     11.70 o 
  -8   3  11      131.50      120.00      6.19 o 
  -7   3  11       38.16       37.45      3.84 o 
  -6   3  11      232.04      195.11      7.14 o 
  -5   3  11      281.26      245.40      5.25 o 
  -4   3  11      226.25      214.39      5.65 o 
  -3   3  11       32.61       26.49      2.08 o 
  -2   3  11      379.78      375.35      7.80 o 
  -1   3  11      143.91      129.13      4.24 o 
   0   3  11     1328.98     1291.83     20.60 o 
   1   3  11      212.65      207.92      4.91 o 
   2   3  11        6.15        5.89      1.47 o 
   3   3  11       80.37       86.15      3.79 o 
   4   3  11       29.91       37.39      2.98 o 
 -10   4  11       50.05       44.54      4.68 o 
  -9   4  11      162.22      158.85      7.42 o 
  -8   4  11       22.28       21.94      3.25 o 
  -7   4  11        0.09       -1.55      1.48 o 
  -6   4  11      147.86      135.00      6.82 o 
  -5   4  11      491.17      420.50      7.64 o 
  -4   4  11      344.07      315.48      7.25 o 
  -3   4  11        0.01       -0.55      1.01 o 
  -2   4  11       93.34       77.73      3.20 o 
  -1   4  11      100.00       97.82      3.60 o 
   0   4  11        1.09        0.46      1.62 o 
   1   4  11       11.60        8.11      1.44 o 
   2   4  11       86.01       86.08      3.67 o 
   3   4  11      316.98      333.28      7.90 o 
   4   4  11        4.86        5.25      1.81 o 
 -10   5  11       37.18       42.15      4.91 o 
  -9   5  11      102.51      104.23      6.10 o 
  -8   5  11      221.20      221.21      8.67 o 
  -7   5  11       13.77        9.29      3.73 o 
  -6   5  11       33.97       37.84      3.71 o 
  -5   5  11       52.12       54.40      2.42 o 
  -4   5  11      203.89      167.72      4.52 o 
  -3   5  11        4.77        3.89      1.10 o 
  -2   5  11       12.83       10.26      1.82 o 
  -1   5  11      183.12      179.68      6.39 o 
   0   5  11        0.22        2.70      1.27 o 
   1   5  11       33.89       28.01      2.30 o 
   2   5  11      227.13      226.23      5.50 o 
   3   5  11       68.92       67.88      3.73 o 
   4   5  11       95.91      115.06      4.57 o 
 -10   6  11       12.45        8.28      2.50 o 
  -9   6  11      184.19      191.77      8.41 o 
  -8   6  11        1.09       -0.22      1.19 o 
  -7   6  11       49.98       55.98      4.71 o 
  -6   6  11      191.20      190.01      7.53 o 
  -5   6  11       29.90       27.63      2.54 o 
  -4   6  11      458.77      417.92      8.21 o 
  -3   6  11       24.38       17.83      1.91 o 
  -2   6  11      142.81      129.83      4.08 o 
  -1   6  11        0.80        2.29      1.48 o 
   0   6  11       63.19       59.23      3.17 o 
   1   6  11       19.54       20.12      2.53 o 
   2   6  11        0.31       -1.14      1.04 o 
   3   6  11       60.15       62.48      3.51 o 
   4   6  11      286.66      305.12      7.85 o 
 -10   7  11       22.24       25.03      3.67 o 
  -9   7  11      176.77      195.19     10.65 o 
  -8   7  11       86.29       76.73     10.22 o 
  -7   7  11      118.42      119.68      6.14 o 
  -6   7  11       70.61       65.49      5.46 o 
  -5   7  11       56.19       52.54      2.99 o 
  -4   7  11       26.32       24.07      2.22 o 
  -3   7  11       30.64       21.10      1.74 o 
  -2   7  11       18.74       19.64      1.91 o 
  -1   7  11       83.55       74.99      3.27 o 
   0   7  11       48.92       33.72      2.74 o 
   1   7  11       21.82       29.32      2.88 o 
   2   7  11       37.44       43.10      4.39 o 
   3   7  11       52.89       55.80      3.83 o 
   4   7  11       63.30       68.20      4.02 o 
 -10   8  11        3.30        4.22      2.68 o 
  -9   8  11       12.90       10.58      2.82 o 
  -8   8  11      141.52      141.99     12.32 o 
  -7   8  11      151.09      153.01      7.07 o 
  -6   8  11        4.68        5.20      2.01 o 
  -5   8  11       51.25       48.91      2.92 o 
  -4   8  11      170.51      153.03      5.04 o 
  -3   8  11       69.01       63.17      2.95 o 
  -2   8  11      277.98      264.64      7.11 o 
  -1   8  11        0.43       -0.28      1.15 o 
   0   8  11       27.40       14.91      2.36 o 
   1   8  11       67.45       59.28      3.91 o 
   2   8  11        5.49        7.53      1.62 o 
   3   8  11       34.32       30.01      2.71 o 
   4   8  11       29.98       29.77      3.19 o 
  -9   9  11      340.01      345.29     25.65 o 
  -8   9  11       20.47       27.84      5.14 o 
  -7   9  11      122.28      123.77      6.38 o 
  -6   9  11       59.45       57.82      3.46 o 
  -5   9  11        0.03        0.41      1.19 o 
  -4   9  11       54.61       43.97      3.36 o 
  -3   9  11       15.73        8.96      1.64 o 
  -2   9  11      151.87      133.63      5.74 o 
  -1   9  11       10.24        6.46      1.53 o 
   0   9  11        2.36        3.32      2.02 o 
   1   9  11      124.14      117.69      5.09 o 
   2   9  11       26.73       27.86      2.69 o 
   3   9  11        3.13        3.28      2.24 o 
   4   9  11      155.11      160.58      6.19 o 
  -9  10  11        2.59        2.43      1.82 o 
  -8  10  11       29.97       32.36      4.17 o 
  -7  10  11       40.34       44.98      4.54 o 
  -6  10  11      156.09      156.06      7.07 o 
  -5  10  11      520.93      521.34     14.54 o 
  -4  10  11        0.33       -0.39      1.06 o 
  -3  10  11      159.39      167.35      5.58 o 
  -2  10  11        5.70        6.71      2.31 o 
  -1  10  11       42.61       31.65      2.54 o 
   0  10  11      220.10      212.46     10.00 o 
   1  10  11       25.71       29.57      3.97 o 
   2  10  11        8.64        9.52      2.26 o 
   3  10  11        1.13        1.01      1.49 o 
  -9  11  11       33.92       37.03      4.34 o 
  -8  11  11       15.41       18.21      3.37 o 
  -7  11  11      653.58      643.75     17.77 o 
  -6  11  11       45.56       46.29      4.54 o 
  -5  11  11        0.68        1.19      1.27 o 
  -4  11  11       90.05       76.68      8.24 o 
  -3  11  11        9.01        6.76      1.69 o 
  -2  11  11       19.30       10.12      2.24 o 
  -1  11  11      147.78      158.86      5.33 o 
   0  11  11       14.31       15.23      2.42 o 
   1  11  11      242.09      248.71      7.71 o 
   2  11  11       30.98       34.04      3.36 o 
   3  11  11        2.18        4.94      1.79 o 
  -9  12  11        2.64       -0.69      2.17 o 
  -8  12  11       45.59       52.67      5.11 o 
  -7  12  11       10.82        9.48      2.90 o 
  -6  12  11      356.86      356.15     19.70 o 
  -5  12  11      332.12      327.82     10.90 o 
  -4  12  11       74.91       76.87      5.35 o 
  -3  12  11      213.38      189.44     10.80 o 
  -2  12  11      120.69      112.26      5.51 o 
  -1  12  11        4.77        6.98      1.82 o 
   0  12  11       75.31       77.81      4.40 o 
   1  12  11        0.62        1.67      1.74 o 
   2  12  11       31.08       31.10      3.32 o 
   3  12  11        8.19        5.21      2.21 o 
  -8  13  11       10.72       11.47      2.98 o 
  -7  13  11       20.34       19.75      3.48 o 
  -6  13  11       37.79       50.92     12.98 o 
  -5  13  11      169.50      180.59      7.82 o 
  -4  13  11       29.11       32.07      6.35 o 
  -3  13  11       48.48       25.51      9.28 o 
  -2  13  11      142.95      137.02      8.53 o 
  -1  13  11      127.83      129.84      7.26 o 
   0  13  11       30.44       33.66      3.24 o 
   1  13  11      369.39      386.33     10.35 o 
   2  13  11      104.34      113.79      5.48 o 
  -8  14  11      118.24      108.42      6.69 o 
  -7  14  11       31.26       24.71      3.79 o 
  -6  14  11      244.90      248.70     10.31 o 
  -5  14  11        0.41        1.80      2.86 o 
  -4  14  11      203.79      198.10      9.53 o 
  -3  14  11      127.62      136.01      8.57 o 
  -2  14  11       58.93       56.57      4.81 o 
  -1  14  11      108.04      113.96      6.15 o 
   0  14  11       37.05       43.36      4.50 o 
   1  14  11       64.09       81.12      4.72 o 
   2  14  11       64.49       65.81      4.67 o 
  -7  15  11       24.00       18.00      3.37 o 
  -6  15  11       35.13       36.48      4.40 o 
  -5  15  11      165.97      155.48      9.93 o 
  -4  15  11      153.74      156.76     11.71 o 
  -3  15  11        0.14        1.71      2.95 o 
  -2  15  11      133.08      128.56      8.57 o 
  -1  15  11       58.15       52.17      4.81 o 
   0  15  11      237.00      240.15      9.40 o 
   1  15  11      108.57      117.78      9.78 o 
  -7  16  11      218.30      203.35      9.13 o 
  -6  16  11       67.19       68.17      9.09 o 
  -5  16  11      415.55      440.48     13.85 o 
  -4  16  11      127.53      125.30      8.72 o 
  -3  16  11       59.95       57.52      6.72 o 
  -2  16  11        9.09        3.27      1.84 o 
  -1  16  11      139.38      142.83      7.14 o 
   0  16  11       45.93       42.21      4.69 o 
   1  16  11        1.31        0.19      2.43 o 
  -6  17  11       39.42       36.10      4.53 o 
  -5  17  11        5.09        5.58      2.77 o 
  -4  17  11        0.01        4.22      3.45 o 
  -3  17  11      519.60      529.71     26.14 o 
  -2  17  11        7.61        7.85      2.58 o 
  -1  17  11      125.48      115.82      7.36 o 
   0  17  11      361.06      404.91     13.12 o 
  -5  18  11      352.92      347.52     15.43 o 
  -4  18  11        0.06       -1.76      3.53 o 
  -3  18  11       87.52      103.05      8.96 o 
  -2  18  11      184.29      191.93      8.31 o 
  -1  18  11       72.80       79.95      6.13 o 
  -3  19  11       10.43        6.14      3.75 o 
 -10   0  12       52.46       53.95      7.58 o 
  -9   0  12       16.94       19.09      4.16 o 
  -8   0  12      160.30      158.55      7.09 o 
  -7   0  12      180.28      186.57      9.11 o 
  -6   0  12     1516.23     1434.71     38.32 o 
  -5   0  12      158.92      152.63      6.18 o 
  -4   0  12       48.71       39.94      3.64 o 
  -3   0  12       71.44       65.27      4.38 o 
  -2   0  12      560.15      566.55     17.88 o 
  -1   0  12     1653.28     1669.76     37.29 o 
   0   0  12      198.20      219.50     14.32 o 
   1   0  12      213.33      247.15     15.58 o 
   2   0  12       54.74       67.60      5.20 o 
   3   0  12       15.27       12.76      4.94 o 
   4   0  12      318.97      394.21     13.72 o 
 -10   1  12        6.45        5.90      2.26 o 
  -9   1  12      138.32      148.18      5.60 o 
  -8   1  12       14.67       20.02      2.77 o 
  -7   1  12      172.16      154.46      5.70 o 
  -6   1  12       19.38       26.65      2.93 o 
  -5   1  12      133.44      124.17      3.92 o 
  -4   1  12       21.38       16.95      1.81 o 
  -3   1  12       47.51       46.19      2.81 o 
  -2   1  12      372.19      358.92      7.83 o 
  -1   1  12        3.63        3.40      1.39 o 
   0   1  12       57.31       61.26      4.43 o 
   1   1  12      749.61      773.30     23.30 o 
   2   1  12      271.11      294.74     11.42 o 
   3   1  12      205.67      220.55      7.67 o 
   4   1  12       70.47       75.86      3.74 o 
 -10   2  12       80.30       86.13      5.57 o 
  -9   2  12       88.80      100.15      5.25 o 
  -8   2  12      248.42      245.48      7.93 o 
  -7   2  12      103.38      110.66      4.82 o 
  -6   2  12      408.11      394.45      8.92 o 
  -5   2  12      398.66      381.42      7.32 o 
  -4   2  12      841.59      818.82     14.25 o 
  -3   2  12     1187.15     1122.87     18.65 o 
  -2   2  12      220.90      207.88      7.30 o 
  -1   2  12      240.10      236.66      6.05 o 
   0   2  12        2.08        1.69      2.47 o 
   1   2  12      317.45      207.85     13.65 o 
   2   2  12        6.23        0.93      2.61 o 
   3   2  12        0.78       -1.25      1.59 o 
   4   2  12       43.66       54.87      5.33 o 
 -10   3  12       65.54       67.05      5.69 o 
  -9   3  12      258.18      264.30      8.64 o 
  -8   3  12      102.88       99.20      5.60 o 
  -7   3  12      115.51      113.47      5.05 o 
  -6   3  12       37.90       48.58      3.18 o 
  -5   3  12       31.20       29.78      2.06 o 
  -4   3  12      288.09      275.36      7.17 o 
  -3   3  12      553.99      515.91     11.73 o 
  -2   3  12       39.94       38.49      2.64 o 
  -1   3  12       67.04       77.50      4.06 o 
   0   3  12      570.78      611.69     15.88 o 
   1   3  12       27.62       29.31      4.53 o 
   2   3  12        4.80        6.22      2.46 o 
   3   3  12      121.21      124.45      5.72 o 
   4   3  12       16.76       24.42      2.69 o 
 -10   4  12       20.86       20.91      3.02 o 
  -9   4  12        9.67        6.19      2.42 o 
  -8   4  12      110.63       94.04      7.72 o 
  -7   4  12       11.79       16.41      2.46 o 
  -6   4  12      628.46      588.02     13.63 o 
  -5   4  12     1179.13     1109.13     16.89 o 
  -4   4  12      289.97      264.10      5.77 o 
  -3   4  12      348.32      307.81      7.02 o 
  -2   4  12      116.05      120.22      4.12 o 
  -1   4  12      259.93      277.85      7.62 o 
   0   4  12        5.55       -1.79      2.72 o 
   1   4  12       20.41       22.23      3.16 o 
   2   4  12      312.17      322.16     10.48 o 
   3   4  12        3.17        0.30      1.68 o 
   4   4  12      162.09      187.12      6.20 o 
 -10   5  12       17.11       19.69      3.51 o 
  -9   5  12       48.86       59.93      5.34 o 
  -8   5  12       72.34       64.08     10.42 o 
  -7   5  12       18.14       24.04      3.30 o 
  -6   5  12        9.30        7.26      2.02 o 
  -5   5  12        1.88        3.81      1.31 o 
  -4   5  12       88.53       95.24      3.29 o 
  -3   5  12       43.31       47.02      2.89 o 
  -2   5  12       19.47       21.83      2.05 o 
  -1   5  12      337.83      333.10      9.69 o 
   0   5  12      228.20      237.58      8.70 o 
   1   5  12      191.51      183.81      7.66 o 
   2   5  12      602.75      651.27     16.72 o 
   3   5  12       30.65       30.31      3.88 o 
 -10   6  12        3.05        6.15      2.59 o 
  -9   6  12       54.71       48.20      4.83 o 
  -8   6  12        1.03        1.56      2.04 o 
  -7   6  12      260.19      265.52      9.61 o 
  -6   6  12      312.42      295.72      8.23 o 
  -5   6  12       59.08       43.02      2.64 o 
  -4   6  12     1173.77     1083.25     16.64 o 
  -3   6  12      222.28      223.09      5.76 o 
  -2   6  12      153.99      147.27      5.24 o 
  -1   6  12       13.81       14.09      2.79 o 
   0   6  12       12.96       12.49      2.68 o 
   1   6  12       79.71       75.25      4.34 o 
   2   6  12      142.57      148.54      6.84 o 
   3   6  12      239.25      253.60      9.43 o 
 -10   7  12        5.06        6.24      2.63 o 
  -9   7  12       62.81       69.19      5.80 o 
  -8   7  12       43.73       40.09      4.46 o 
  -7   7  12        2.29        1.61      1.91 o 
  -6   7  12       60.38       57.09      3.21 o 
  -5   7  12       69.65       83.37      3.73 o 
  -4   7  12       61.43       46.32      2.85 o 
  -3   7  12       22.14       31.72      2.17 o 
  -2   7  12       71.66       64.62      6.05 o 
  -1   7  12     1123.07     1073.76     20.33 o 
   0   7  12      114.02      135.13      6.50 o 
   1   7  12       18.10       20.60      2.76 o 
   2   7  12      246.89      273.48      8.38 o 
   3   7  12        0.06       -0.42      2.18 o 
  -9   8  12        4.72        2.83      3.63 o 
  -8   8  12        3.94        3.28      2.31 o 
  -7   8  12      105.68      118.74      7.62 o 
  -6   8  12      109.78      112.73      9.52 o 
  -5   8  12      195.08      210.46     13.74 o 
  -4   8  12      142.50      138.66      4.45 o 
  -3   8  12       35.47       21.52      2.03 o 
  -2   8  12      957.14      891.55     17.43 o 
  -1   8  12        8.54        4.53      1.72 o 
   0   8  12        1.48       -0.97      2.95 o 
   1   8  12      118.64      111.16      6.96 o 
   2   8  12        3.49        3.15      2.63 o 
   3   8  12        5.58        4.10      2.49 o 
  -9   9  12       58.01       70.69      5.93 o 
  -8   9  12       11.28        6.70      2.64 o 
  -7   9  12       83.02       88.88      6.06 o 
  -6   9  12        7.58        9.42      2.57 o 
  -5   9  12        8.47        9.30      3.49 o 
  -4   9  12       31.78       26.06      5.80 o 
  -3   9  12      230.82      199.22      5.53 o 
  -2   9  12       11.10       15.87      2.38 o 
  -1   9  12        0.23        1.80      1.58 o 
   0   9  12      118.62      107.59      7.40 o 
   1   9  12       51.22       56.62      4.16 o 
   2   9  12       14.63       13.80      2.68 o 
   3   9  12      137.19      163.46      7.61 o 
  -9  10  12       27.44       23.24      3.83 o 
  -8  10  12      453.44      493.66     15.22 o 
  -7  10  12      120.28      119.21      6.57 o 
  -6  10  12        0.07       -1.58      1.60 o 
  -5  10  12      209.79      212.88      8.38 o 
  -4  10  12      191.68      193.16      9.39 o 
  -3  10  12       43.64       50.52      5.83 o 
  -2  10  12        3.19        3.73      1.88 o 
  -1  10  12        0.59        0.12      1.50 o 
   0  10  12      123.75      119.93      6.44 o 
   1  10  12      233.30      249.63      7.95 o 
   2  10  12       61.77       69.81      4.73 o 
  -9  11  12        8.56        8.85      3.44 o 
  -8  11  12      100.01      111.20      7.12 o 
  -7  11  12        5.22        2.28      2.32 o 
  -6  11  12       11.42       11.94      2.81 o 
  -5  11  12        3.09        4.72      1.98 o 
  -4  11  12        5.19        5.12      1.91 o 
  -3  11  12        7.81        9.28      3.28 o 
  -2  11  12       13.79       13.33      3.82 o 
  -1  11  12       43.60       46.10      3.59 o 
   0  11  12       14.30       12.15      4.49 o 
   1  11  12        3.69        6.29      2.25 o 
   2  11  12      137.72      142.13      6.16 o 
  -8  12  12        0.16        2.66      2.32 o 
  -7  12  12      176.25      169.14      8.06 o 
  -6  12  12      310.44      339.65     11.58 o 
  -5  12  12       25.80       15.24      2.85 o 
  -4  12  12       27.85       29.85      3.86 o 
  -3  12  12      301.68      300.14     13.21 o 
  -2  12  12      254.50      230.45     11.39 o 
  -1  12  12       33.47       30.25      7.55 o 
   0  12  12      100.36      109.71      6.61 o 
   1  12  12      147.86      163.70      7.30 o 
   2  12  12       87.30      100.71      5.43 o 
  -8  13  12       18.51       23.89      3.92 o 
  -7  13  12        0.70        3.42      2.50 o 
  -6  13  12       64.43       62.75      9.37 o 
  -5  13  12       27.68       21.35      5.35 o 
  -4  13  12        4.95        6.26      3.87 o 
  -3  13  12        2.79        1.17      2.77 o 
  -2  13  12      170.47      175.85      9.99 o 
  -1  13  12       78.70       87.51      8.15 o 
   0  13  12        0.81       -0.97      3.01 o 
   1  13  12       67.27       69.41      5.65 o 
  -7  14  12       12.37        5.63      2.65 o 
  -6  14  12       25.79       22.65      3.68 o 
  -5  14  12       69.58       66.68      5.57 o 
  -4  14  12      263.51      251.38     12.25 o 
  -3  14  12      118.29      116.59      8.09 o 
  -2  14  12      206.50      212.41     11.59 o 
  -1  14  12      103.54      107.45      9.14 o 
   0  14  12      268.08      282.51     13.49 o 
   1  14  12        6.73       10.71      2.52 o 
  -7  15  12      135.40      117.35      6.88 o 
  -6  15  12        4.43        7.18      2.63 o 
  -5  15  12       15.10       14.97      4.44 o 
  -4  15  12        8.27        5.66      8.89 o 
  -3  15  12       14.60        1.10      2.40 o 
  -2  15  12        4.51        2.62      3.34 o 
  -1  15  12        1.10       -1.46      2.67 o 
   0  15  12       32.42       32.94      5.60 o 
  -6  16  12       17.39       13.36      3.35 o 
  -5  16  12        1.08        1.79      3.21 o 
  -4  16  12       21.04       22.90      4.90 o 
  -3  16  12       94.06      107.33      8.89 o 
  -2  16  12       53.72       53.07      9.12 o 
  -1  16  12      198.42      221.14     19.98 o 
   0  16  12       80.72       94.06     11.34 o 
  -5  17  12       17.02       18.77      4.62 o 
  -4  17  12        0.45        1.43      4.02 o 
  -3  17  12       26.67       29.15      5.28 o 
  -2  17  12      138.90      133.39     16.95 o 
 -10   1  13        0.44        0.43      1.99 o 
  -9   1  13      130.86      125.88      6.95 o 
  -8   1  13        8.04        5.77      1.82 o 
  -7   1  13      156.61      151.48      5.26 o 
  -6   1  13       13.94       11.39      1.49 o 
  -5   1  13       77.54       81.15      3.33 o 
  -4   1  13        0.93        0.84      1.07 o 
  -3   1  13      156.30      147.79      5.33 o 
  -2   1  13      333.17      331.77      7.71 o 
  -1   1  13      418.06      428.15     10.32 o 
   0   1  13       73.41       76.78      6.94 o 
   1   1  13       68.99       79.82      8.03 o 
   3   1  13       16.39        6.30      3.38 o 
 -10   2  13       67.79       66.68      5.92 o 
  -9   2  13        6.12        1.98      1.55 o 
  -8   2  13       15.06       16.96      2.57 o 
  -7   2  13      312.42      297.72      7.74 o 
  -6   2  13      153.90      150.39      4.03 o 
  -5   2  13        0.23       -0.30      1.01 o 
  -4   2  13      258.35      239.85      6.11 o 
  -3   2  13      158.15      145.32      4.66 o 
  -2   2  13        0.57       -0.91      1.16 o 
  -1   2  13       29.92       33.40      3.01 o 
   0   2  13       15.03       17.53      4.08 o 
   1   2  13       90.07       84.06      7.48 o 
   2   2  13       26.18       27.60      4.88 o 
   3   2  13       23.63       23.88      4.79 o 
 -10   3  13       47.21       55.37      4.57 o 
  -9   3  13       25.79       28.78      3.27 o 
  -8   3  13       23.49       26.61      3.53 o 
  -7   3  13       15.30       14.82      2.41 o 
  -6   3  13       93.18       95.55      3.18 o 
  -5   3  13        8.52       10.92      1.64 o 
  -4   3  13      436.33      418.66      8.81 o 
  -3   3  13        6.60        6.77      1.44 o 
  -2   3  13       18.68       20.33      2.10 o 
  -1   3  13       66.67       63.51      3.99 o 
   0   3  13        0.03        2.13      2.08 o 
   1   3  13       11.42        5.51      3.17 o 
   2   3  13        1.19       -3.85      2.62 o 
   3   3  13       11.34       11.52      4.03 o 
 -10   4  13        0.16        0.48      1.87 o 
  -9   4  13       85.97       93.24      5.27 o 
  -8   4  13        6.88        6.75      2.04 o 
  -7   4  13        1.65        0.79      1.29 o 
  -6   4  13      283.35      271.29      7.12 o 
  -5   4  13      227.11      191.12      5.73 o 
  -4   4  13      296.00      294.86      6.98 o 
  -3   4  13       16.21       12.90      1.76 o 
  -2   4  13      134.62      129.81      5.40 o 
  -1   4  13       18.58       22.33      2.68 o 
   0   4  13      113.58      102.68     11.11 o 
   1   4  13       26.06       20.06      4.90 o 
   2   4  13       34.05       33.67      5.24 o 
   3   4  13      257.91      272.89     12.76 o 
 -10   5  13       42.01       39.89      5.87 o 
  -9   5  13        2.92        3.66      1.89 o 
  -8   5  13      178.17      207.42      7.56 o 
  -7   5  13       93.15      102.29      5.07 o 
  -6   5  13      108.27       98.69      4.85 o 
  -5   5  13      319.50      293.04      7.40 o 
  -4   5  13       80.93       83.82      4.24 o 
  -3   5  13        5.16        2.39      1.34 o 
  -2   5  13      165.62      179.50      6.07 o 
  -1   5  13       68.49       72.93      4.32 o 
   0   5  13        0.87        3.59      2.16 o 
   1   5  13       65.07       62.18      6.40 o 
   2   5  13       20.06       18.96      6.86 o 
   3   5  13       11.89       17.34      4.42 o 
  -9   6  13       44.69       41.94      5.55 o 
  -8   6  13       62.56       65.08      4.74 o 
  -7   6  13       89.48      103.07      5.29 o 
  -6   6  13      107.29      103.56      5.50 o 
  -5   6  13      111.97      108.86      4.95 o 
  -4   6  13        4.79        0.96      1.53 o 
  -3   6  13      146.93      147.54      4.74 o 
  -2   6  13        3.81        1.56      1.52 o 
  -1   6  13       28.31       29.66      2.95 o 
   0   6  13        4.44        4.39      3.83 o 
   1   6  13        3.52        0.88      2.40 o 
   2   6  13        6.30        5.74      3.37 o 
  -9   7  13        0.41       -0.57      1.96 o 
  -8   7  13       86.34       94.90      6.70 o 
  -7   7  13       32.16       35.00      4.10 o 
  -6   7  13      260.70      246.42     11.84 o 
  -5   7  13        1.32        2.27      1.54 o 
  -4   7  13      262.18      262.14      7.84 o 
  -3   7  13        5.64        9.03      1.94 o 
  -2   7  13       39.22       43.61      3.86 o 
  -1   7  13       77.06       91.53      5.33 o 
   0   7  13       12.28       12.13      4.11 o 
   1   7  13        1.82        0.60      2.52 o 
   2   7  13       49.08       68.78      7.01 o 
  -9   8  13       23.11       24.60      3.91 o 
  -8   8  13       89.92       90.00      6.63 o 
  -7   8  13      110.23      113.57      6.39 o 
  -6   8  13       11.25       11.83      2.31 o 
  -5   8  13      193.49      194.77      6.78 o 
  -4   8  13       27.79       20.43      2.60 o 
  -3   8  13      371.70      392.32     11.86 o 
  -2   8  13      117.64      114.44      6.13 o 
  -1   8  13      149.33      146.71      6.58 o 
   0   8  13       18.70       28.50      4.18 o 
   1   8  13        1.09        0.49      2.40 o 
   2   8  13       88.52      115.61      8.42 o 
  -9   9  13        4.99        4.19      2.60 o 
  -8   9  13       16.40       10.70      3.07 o 
  -7   9  13        6.59        1.84      2.20 o 
  -6   9  13        1.79        1.18      1.82 o 
  -5   9  13       48.90       46.11      3.82 o 
  -4   9  13        5.64        2.25      1.61 o 
  -3   9  13       48.37       46.63     14.31 o 
  -2   9  13      243.73      261.08      9.50 o 
  -1   9  13       49.05       44.70      4.53 o 
   0   9  13       58.44       61.76      5.28 o 
   1   9  13      191.80      221.28      9.17 o 
   2   9  13       75.12       76.38      6.17 o 
  -8  10  13        5.42        9.17      2.92 o 
  -7  10  13        5.48        2.99      2.39 o 
  -6  10  13       42.28       41.44      4.43 o 
  -5  10  13      152.86      143.28      7.82 o 
  -4  10  13       14.62        8.36      2.50 o 
  -3  10  13      185.88      184.35      9.99 o 
  -2  10  13        5.24        2.18      3.15 o 
  -1  10  13       93.91      113.60     11.67 o 
   0  10  13       55.75       65.12      5.57 o 
   1  10  13        0.29        0.84      3.64 o 
  -8  11  13        5.57        3.03      2.41 o 
  -7  11  13       11.90       12.55      3.02 o 
  -6  11  13       99.55       96.13      6.70 o 
  -5  11  13      247.01      241.96      9.28 o 
  -4  11  13        4.28        1.78      2.70 o 
  -3  11  13       99.00       91.21      8.08 o 
  -2  11  13      152.66      135.15      8.93 o 
  -1  11  13        2.12       -2.87      2.20 o 
   0  11  13      373.52      403.99     13.41 o 
   1  11  13      220.85      234.31      9.54 o 
  -8  12  13       37.64       47.49      5.27 o 
  -7  12  13      395.97      445.78     14.41 o 
  -6  12  13       66.16       62.47      5.59 o 
  -5  12  13       78.57       68.85      6.70 o 
  -4  12  13      344.27      378.57     15.61 o 
  -3  12  13        0.38       -1.25      2.77 o 
  -2  12  13       58.26       62.32      6.93 o 
  -1  12  13        4.70        3.32      3.45 o 
   0  12  13      171.02      189.39      8.56 o 
   1  12  13      140.08      160.98     10.95 o 
  -7  13  13      144.55      156.39      8.07 o 
  -6  13  13       17.89       17.70      4.13 o 
  -5  13  13       31.90       30.06      3.95 o 
  -4  13  13       10.36        9.90      3.11 o 
  -3  13  13      159.99      177.44     10.45 o 
  -2  13  13       19.59       16.92      4.54 o 
  -1  13  13      119.42      129.06      9.33 o 
   0  13  13      116.44      128.22     16.01 o 
  -7  14  13       43.75       38.93      4.76 o 
  -6  14  13       79.01       78.25      6.24 o 
  -5  14  13      322.54      349.37     15.32 o 
  -4  14  13        4.88        3.62      4.05 o 
  -3  14  13      105.68      103.56      8.96 o 
  -2  14  13      415.44      461.77     18.30 o 
  -1  14  13       97.23       92.83      8.75 o 
   0  14  13      126.75      149.55     10.15 o 
  -6  15  13        0.35       -0.02      2.58 o 
  -5  15  13        7.22       11.79      3.88 o 
  -4  15  13        6.40        4.62      6.15 o 
  -3  15  13       46.16       48.70      6.55 o 
  -2  15  13       88.36       94.20      8.85 o 
  -1  15  13       48.18       53.47     12.79 o 
  -4  16  13      110.97      131.65      9.26 o 
  -3  16  13       10.96        8.80      4.62 o 
  -9   0  14        0.68       -0.70      2.56 o 
  -8   0  14        1.55       -1.81      3.31 o 
  -7   0  14      337.02      306.87     12.72 o 
  -6   0  14      225.68      239.58     10.73 o 
  -5   0  14       44.36       28.65      4.16 o 
  -4   0  14      492.36      494.81     17.31 o 
  -3   0  14       24.17       21.04      3.97 o 
  -2   0  14       10.64       11.43      2.60 o 
  -1   0  14      117.83      128.90      8.75 o 
   0   0  14        0.12        3.26      4.45 o 
   1   0  14       89.60      102.69     12.25 o 
   2   0  14       17.56       28.82      7.29 o 
  -9   1  14       40.85       32.57      4.09 o 
  -8   1  14       75.98       77.35      7.72 o 
  -7   1  14      255.07      257.56      8.06 o 
  -6   1  14        4.01        0.12      1.43 o 
  -5   1  14       15.77       17.20      2.48 o 
  -4   1  14      314.46      335.25      9.26 o 
  -3   1  14       99.77       78.58      4.38 o 
  -2   1  14       84.73      102.40      4.18 o 
  -1   1  14      191.14      208.66      6.86 o 
   0   1  14       54.04       47.61      6.64 o 
   1   1  14      272.41      307.15     13.71 o 
   2   1  14        0.40        4.05      3.30 o 
  -9   2  14       74.53       74.66      5.17 o 
  -8   2  14        4.15        2.89      1.68 o 
  -7   2  14       63.53       62.06      4.51 o 
  -6   2  14      641.14      654.95     14.88 o 
  -5   2  14      137.91      138.89      5.49 o 
  -4   2  14       17.19       13.85      2.25 o 
  -3   2  14        0.04        1.33      1.44 o 
  -2   2  14        2.86        4.10      1.78 o 
  -1   2  14       29.49       33.22      3.05 o 
   0   2  14      313.66      362.84     14.82 o 
   1   2  14      145.30      157.20      9.56 o 
   2   2  14        0.01       -3.75      2.98 o 
  -9   3  14        8.15       11.47      2.56 o 
  -8   3  14       37.39       45.02      5.37 o 
  -7   3  14        2.53        3.63      2.02 o 
  -6   3  14        7.50        8.01      1.99 o 
  -5   3  14        2.11        1.86      1.62 o 
  -4   3  14       46.51       45.87      3.62 o 
  -3   3  14      380.74      404.97     10.53 o 
  -2   3  14        0.24       -0.71      1.85 o 
  -1   3  14       84.45       88.14      4.77 o 
   0   3  14       12.74       15.62      4.58 o 
   1   3  14      375.07      386.71     21.91 o 
   2   3  14      295.45      368.53     15.45 o 
  -9   4  14      109.88      116.79      7.09 o 
  -8   4  14      435.19      467.27     12.58 o 
  -7   4  14       30.69       26.71      3.19 o 
  -6   4  14       18.62        8.78      2.73 o 
  -5   4  14      128.69      127.26      6.36 o 
  -4   4  14      491.02      482.30     11.83 o 
  -3   4  14      255.53      279.45      9.89 o 
  -2   4  14      298.52      332.08     11.09 o 
  -1   4  14       14.60       12.84      3.11 o 
   0   4  14        9.29        8.89      3.27 o 
   1   4  14       49.15       52.77      6.33 o 
   2   4  14        4.23        1.32      3.53 o 
  -9   5  14       43.96       45.83      4.18 o 
  -8   5  14       24.39       22.74      3.18 o 
  -7   5  14        8.22        6.55      1.96 o 
  -6   5  14       42.12       47.44      3.98 o 
  -5   5  14        0.16       -0.32      1.58 o 
  -4   5  14        0.88        2.35      1.54 o 
  -3   5  14        0.16        2.91      1.62 o 
  -2   5  14       67.01       71.42      5.57 o 
  -1   5  14      406.92      457.81     13.85 o 
   0   5  14      330.62      363.96     12.12 o 
   1   5  14      171.67      193.26     10.61 o 
   2   5  14       21.15       26.98      5.21 o 
  -9   6  14       34.07       36.55      3.89 o 
  -8   6  14        1.61       -1.09      1.86 o 
  -7   6  14      292.84      312.92     10.99 o 
  -6   6  14      622.95      605.56     14.56 o 
  -5   6  14      236.80      222.00      7.45 o 
  -4   6  14       38.43       43.33      3.57 o 
  -3   6  14       44.21       39.59      4.22 o 
  -2   6  14      616.61      686.71     18.21 o 
  -1   6  14      145.94      172.06      9.60 o 
   0   6  14        0.40        0.01      2.46 o 
   1   6  14        0.67       -1.93      2.87 o 
  -9   7  14       65.91       65.22      5.01 o 
  -8   7  14       28.91       33.92      3.71 o 
  -7   7  14        4.09        3.59      1.96 o 
  -6   7  14       24.10       26.54      3.06 o 
  -5   7  14        0.95        1.07      1.63 o 
  -4   7  14      156.68      145.99      6.78 o 
  -3   7  14        0.57        1.85      2.15 o 
  -2   7  14      130.81      148.25      8.75 o 
  -1   7  14       10.03        7.43      2.94 o 
   0   7  14       44.61       43.00      4.74 o 
   1   7  14        5.01        7.56      3.69 o 
  -8   8  14      316.91      323.96     10.22 o 
  -7   8  14      399.05      399.97     15.08 o 
  -6   8  14       46.55       42.60      3.79 o 
  -5   8  14      149.04      160.10      6.29 o 
  -4   8  14      387.53      392.61     13.72 o 
  -3   8  14       62.67       50.09      6.88 o 
  -2   8  14        9.50        9.66      2.83 o 
  -1   8  14       10.44       13.07      3.89 o 
   0   8  14       12.02       15.64      3.50 o 
   1   8  14      108.89      102.90      9.60 o 
  -8   9  14        1.68        1.01      2.25 o 
  -7   9  14       68.44       68.81      5.02 o 
  -6   9  14       90.06       89.89      6.01 o 
  -5   9  14        1.53        3.00      1.76 o 
  -4   9  14       10.26        9.25      3.52 o 
  -3   9  14        0.01       -1.60      1.61 o 
  -2   9  14      103.66      115.94      6.85 o 
  -1   9  14      281.37      313.39     11.23 o 
   0   9  14        9.23        9.62      3.16 o 
   1   9  14        8.70        6.21      3.09 o 
  -8  10  14        4.09        6.97      2.72 o 
  -7  10  14        7.55        7.99      2.81 o 
  -6  10  14       43.90       48.93      4.16 o 
  -5  10  14      113.18      123.63      5.73 o 
  -4  10  14       12.60       12.74      3.94 o 
  -3  10  14      237.95      252.51     12.40 o 
  -2  10  14       68.75       69.15      7.34 o 
  -1  10  14       41.86       40.95      6.31 o 
   0  10  14       15.27       13.36      3.60 o 
  -7  11  14       24.21       36.53      4.60 o 
  -6  11  14       13.99        8.91      2.38 o 
  -5  11  14       12.20       12.80      2.46 o 
  -4  11  14      116.56      116.69      8.81 o 
  -3  11  14      328.77      321.79     14.43 o 
  -2  11  14       72.77       72.81      7.68 o 
  -1  11  14       11.19        9.19      7.93 o 
   0  11  14      547.15      653.63     18.43 o 
  -7  12  14       47.42       52.51      5.30 o 
  -6  12  14       30.39       26.00      3.83 o 
  -5  12  14       11.38        2.30      2.38 o 
  -4  12  14       18.78       13.48      4.03 o 
  -3  12  14       63.17       73.08      7.73 o 
  -2  12  14        0.99       -1.54      3.15 o 
  -1  12  14        0.24       -0.34      3.36 o 
  -6  13  14        0.07        0.65      2.20 o 
  -5  13  14       77.77       80.85      7.95 o 
  -4  13  14       39.72       33.80      5.64 o 
  -3  13  14       84.29      108.61     10.76 o 
  -2  13  14      129.44      122.24      9.19 o 
  -1  13  14       89.17       95.13      9.17 o 
  -5  14  14       18.24       15.84      5.08 o 
  -4  14  14        0.66        0.97      2.96 o 
  -3  14  14        8.73        6.01      3.73 o 
  -2  14  14       61.97       74.48     12.45 o 
  -9   1  15       30.09       16.95      9.46 o 
  -8   1  15        0.15        1.63      1.99 o 
  -7   1  15       12.61       13.68      2.44 o 
  -6   1  15        0.59       -0.11      1.42 o 
  -5   1  15        0.93        1.90      1.63 o 
  -4   1  15       27.22       27.12      3.03 o 
  -3   1  15        0.77       -1.47      1.43 o 
  -2   1  15       52.84       64.18      5.34 o 
  -1   1  15       83.99       96.61      8.54 o 
   0   1  15       56.22       72.86      7.57 o 
   1   1  15       25.75       35.16      8.00 o 
  -9   2  15        1.28       -0.24      1.50 o 
  -8   2  15       62.60       78.15      6.06 o 
  -7   2  15      179.22      187.34      9.48 o 
  -6   2  15       84.56       97.60      4.93 o 
  -5   2  15        2.76        1.32      1.54 o 
  -4   2  15        3.44        4.43      1.85 o 
  -3   2  15       35.09       41.27      3.68 o 
  -2   2  15        9.44        5.95      2.63 o 
  -1   2  15       70.87       84.85      8.04 o 
   0   2  15       37.91       56.33      6.97 o 
   1   2  15       10.09       10.40      4.16 o 
  -9   3  15      149.44      163.29      7.03 o 
  -8   3  15       90.32       98.25      5.76 o 
  -7   3  15       31.53       25.88      3.61 o 
  -6   3  15       50.60       60.06      4.34 o 
  -5   3  15        1.61        2.99      1.60 o 
  -4   3  15       83.95       94.83      5.05 o 
  -3   3  15        3.51        4.42      1.84 o 
  -2   3  15       49.12       55.46      6.17 o 
  -1   3  15      217.72      257.93     10.05 o 
   0   3  15       38.16       58.06      6.92 o 
   1   3  15       26.23       41.25      8.80 o 
  -9   4  15      104.85      122.61      6.18 o 
  -8   4  15      395.07      398.08     25.10 o 
  -7   4  15        3.58        3.28      1.93 o 
  -6   4  15       20.44       17.98      3.06 o 
  -5   4  15        0.03       -0.44      1.62 o 
  -4   4  15        5.52        2.44      1.67 o 
  -3   4  15      159.37      175.73      7.94 o 
  -2   4  15       22.53       24.89      3.73 o 
  -1   4  15        3.98        3.20      2.67 o 
   0   4  15        3.73        3.12      4.24 o 
  -8   5  15       71.64       77.43      8.15 o 
  -7   5  15       16.77       20.75      3.23 o 
  -6   5  15      245.04      239.06      9.39 o 
  -5   5  15        2.50        0.67      1.85 o 
  -4   5  15       12.22       11.85      2.96 o 
  -3   5  15        6.28        0.11      2.08 o 
  -2   5  15       26.67       30.30      4.10 o 
  -1   5  15       96.00      109.22      7.29 o 
   0   5  15       13.29        8.22      3.81 o 
  -8   6  15      271.63      299.71      9.79 o 
  -7   6  15       13.09       13.92      2.59 o 
  -6   6  15       99.27       88.89      5.77 o 
  -5   6  15       74.29       73.87      5.68 o 
  -4   6  15       35.63       35.22      3.92 o 
  -3   6  15        8.00       11.97      3.02 o 
  -2   6  15      370.11      434.72     13.76 o 
  -1   6  15       16.62       21.70      4.70 o 
   0   6  15       38.71       36.98      4.72 o 
  -8   7  15        0.35        2.59      1.97 o 
  -7   7  15       16.60       18.09      2.78 o 
  -6   7  15       74.63       68.30      7.58 o 
  -5   7  15       17.86       13.04      2.81 o 
  -4   7  15      160.85      172.50     10.03 o 
  -3   7  15      109.35      116.39      6.67 o 
  -2   7  15       70.61       77.04      6.09 o 
  -1   7  15       16.51       15.17      3.57 o 
   0   7  15       33.91       39.09      4.89 o 
  -8   8  15       89.42       79.08      5.61 o 
  -7   8  15       15.10       21.42      3.61 o 
  -6   8  15      674.63      712.11     16.84 o 
  -5   8  15       22.28       24.19      3.61 o 
  -4   8  15      345.21      362.03     15.37 o 
  -3   8  15        2.11       -0.59      6.37 o 
  -2   8  15        8.26        9.85      3.04 o 
  -1   8  15       28.90       32.19      4.52 o 
   0   8  15       24.72       27.72      4.32 o 
  -7   9  15       18.56       19.50      3.04 o 
  -6   9  15      296.99      333.23     10.15 o 
  -5   9  15      152.35      190.69      7.20 o 
  -4   9  15       16.55       20.12      4.52 o 
  -2   9  15       28.08       20.27      4.89 o 
  -1   9  15       94.28      115.12      7.55 o 
  -7  10  15       21.90       18.99      2.94 o 
  -6  10  15      147.47      149.19      6.54 o 
  -5  10  15        0.93       -1.89      2.14 o 
  -4  10  15      308.03      353.68     18.86 o 
  -3  10  15        4.49        2.84      4.85 o 
  -2  10  15        0.20       -0.15      3.37 o 
  -1  10  15        2.18       -0.18      2.80 o 
  -6  11  15       80.28       85.97      7.62 o 
  -5  11  15       39.10       41.63      6.04 o 
  -4  11  15       46.31       31.26     14.25 o 
  -3  11  15       41.97       50.56      6.83 o 
  -2  11  15       48.37       44.13      6.59 o 
  -5  12  15        6.94       -0.13      2.34 o 
  -4  12  15        2.20        3.56      3.48 o 
  -3  12  15       42.02       35.20      6.48 o 
  -8   0  16        0.66       -3.92      2.91 o 
  -7   0  16       82.61       89.95     14.38 o 
  -6   0  16      156.62      149.43      8.83 o 
  -5   0  16     1233.59     1309.00     37.23 o 
  -4   0  16        4.74        7.91      3.16 o 
  -3   0  16      129.78      145.16      8.87 o 
  -2   0  16        0.01       -1.79      4.36 o 
  -1   0  16       56.80       65.41     10.38 o 
  -8   1  16       21.05       18.12      3.22 o 
  -7   1  16       51.61       67.89      4.78 o 
  -6   1  16        6.77        6.83      2.17 o 
  -5   1  16        8.62       13.08      2.52 o 
  -4   1  16       94.13      106.11      5.47 o 
  -3   1  16      201.02      213.94      7.71 o 
  -2   1  16       24.40       33.14      5.80 o 
  -1   1  16       26.16       29.03      5.47 o 
  -8   2  16      118.14      119.73      6.84 o 
  -7   2  16      238.77      252.00      9.91 o 
  -6   2  16       59.28       58.23      4.39 o 
  -5   2  16       55.34       48.58      4.01 o 
  -4   2  16      119.35      130.11      5.91 o 
  -3   2  16      245.79      284.71     10.69 o 
  -2   2  16       24.74       30.91      4.40 o 
  -1   2  16       14.18       20.84      6.22 o 
  -8   3  16        1.30        0.28      2.10 o 
  -7   3  16        0.56       -1.20      1.87 o 
  -6   3  16        0.13       -1.53      1.71 o 
  -5   3  16      184.00      184.35      7.10 o 
  -4   3  16        0.83        1.39      1.81 o 
  -3   3  16        0.99       -1.47      2.16 o 
  -2   3  16      184.09      210.22     11.35 o 
  -1   3  16        6.57        6.81      3.93 o 
  -8   4  16      100.92      116.61      6.80 o 
  -7   4  16      136.91      145.04      7.42 o 
  -6   4  16      203.26      227.58      9.29 o 
  -5   4  16       20.43       24.94      3.09 o 
  -4   4  16       51.25       51.57      4.21 o 
  -3   4  16       28.52       29.37      4.72 o 
  -2   4  16        0.06        0.86      2.42 o 
  -1   4  16       74.15       79.29      8.06 o 
  -7   5  16        0.27        1.09      2.03 o 
  -6   5  16       15.06       19.94      4.92 o 
  -5   5  16       34.27       33.74      4.07 o 
  -4   5  16      124.92      137.67     13.99 o 
  -3   5  16       47.85       53.63      5.27 o 
  -2   5  16       58.22       74.06      6.33 o 
  -1   5  16       27.31       26.23      4.43 o 
  -7   6  16        5.41        4.89      2.46 o 
  -6   6  16        0.53        1.19      2.26 o 
  -5   6  16      112.21      137.15      8.52 o 
  -4   6  16        4.09       -1.79      4.49 o 
  -3   6  16       68.65       88.40      8.80 o 
  -2   6  16        2.65        0.30      2.58 o 
  -1   6  16       14.93       11.28      3.36 o 
  -7   7  16        0.14        0.53      1.83 o 
  -6   7  16        3.00        5.52      2.43 o 
  -5   7  16        3.35        0.85      1.92 o 
  -4   7  16       28.36       29.23      5.31 o 
  -3   7  16       13.70       16.16      3.56 o 
  -2   7  16      147.68      190.20      8.99 o 
  -6   8  16       74.85       85.48      6.28 o 
  -5   8  16        3.55        0.51      2.04 o 
  -4   8  16        4.87        5.33      4.34 o 
  -3   8  16      110.86      132.72      9.40 o 
  -2   8  16      166.47      183.00     10.86 o 
  -6   9  16        8.70       10.20      2.56 o 
  -5   9  16       62.23       64.38     10.29 o 
  -4   9  16       24.06       18.14      4.65 o 
  -3   9  16        2.97        1.10      4.50 o 
  -7   1  17        3.59        4.66      2.36 o 
  -6   1  17       11.46       16.33      2.73 o 
  -5   1  17       19.23       15.00      2.66 o 
  -4   1  17       17.55       18.22      3.04 o 
  -3   1  17       20.13       19.09      3.61 o 
  -6   2  17        0.35        2.70      1.79 o 
  -5   2  17        0.02        0.39      1.75 o 
  -4   2  17       49.95       67.53      4.97 o 
  -3   2  17       75.75       95.94     10.07 o 
  -6   3  17       10.49        3.90      2.33 o 
  -5   3  17       76.16       78.92      5.25 o 
  -4   3  17       34.38       36.35      4.52 o 
  -3   3  17        8.70        4.49      4.48 o 
  -6   4  17        1.71        2.12      2.09 o 
  -5   4  17        4.72        5.80      2.36 o 
  -4   4  17       90.89      112.16      7.01 o 
  -3   4  17        5.91        5.85      3.96 o 
  -5   5  17        2.68        3.91      2.28 o 
  -4   5  17        7.85        6.40      2.78 o 
                                                 
